# Supplementary material for: Characterization of a foxtail mosaic virus vector for gene silencing and analysis of innate immune responses in Sorghum bicolor
Source: Mol Plant Pathol. 2022 Sep 11;24(1):71–9. doi: 10.1111/mpp.13270 (PMC9742499; doi:10.1111/mpp.13270)
Supplement: Supplementary file 14 — File S2 Putative RLCK‐VII genes in sorghum [file MPP-24-71-s005.txt]

>SORBI_3001G033400
MGNCCCWGARIKDGSPHPGTSGMFSKSGGKDGSRLSGCSSRASSASMPTSAKTECEILQS
ANVKVFTFNNLKAATRNFRPDSVLGEGGFGSVYKGWIDENTLSPCRPGTGIAVAVKKLNP
EGLQGHREWLAEVNYLGQFCHPNLVKLIGYCVEDEHRLLVYEFMPRGSLENHLFRRGSYF
QPLSWNLRMKVALGAAKGLAYLHSAEAKVIYRDFKTSNILLDTDYSAKLSDFGLAKDGPV
GEKSHVSTRVMGTYGYAAPEYLSTGHLTTKSDIYSFGVVLLEMLSGRRAIDKNRPQGEHN
LVEWARPYLAHKRKIFRILDTRLEGQYNLNSAQSIAALALECLSYEAKMRPTMDDVVTIL
QEVQDSSEAEKLQEPKAGTKQAPAAVTASKSTRNPRRRSLAGTKETVGPNPKPLAHSR
>SORBI_3001G071700
MSSNSSTASPPRPAPSPPPKSSSSSPSHSTAPPPSADSTSPPQPPPRASSSPAPSRPSDS
SPPPAASRSHGAQSSSPAKPHSPPAAPAHRGGPTMLEIVFAAAGAAALLVILIAACVCCS
RKTAPRRRKRPHNPMHYYADSSSSVCKGNSSTYYPSGPQPQWQSDTGAAAATVSSFDPPG
GGWQWHAAPPPAMTSGAYSSPHGAPPPPPPHEALGLGKGTFSYEELAVATGNFSAANLLG
QGGFGYVHKGVLPGGMVVAVKQLKSDSGQGEREFQAEVDIISRVHHRHLVSLVGHCIAGA
RRVLVYQFVPNKTLEFHLHGKGQPVMEWSTRLRIALGSAKGLAYLHEDCHPRIIHRDIKS
ANILLDNNFEAKVADFGLAKLTSDNNTHVSTRVMGTFGYLAPEYASSGKLTDKSDVFSYG
VMLLELLTGRRPIDDAGSGSGSGSAQAHPFLDDSLVDWARPALSRALADGDYDAVADPRL
RGNYDPVEMARMVASAAAAVRHSAKKRPKMSQIVRALEGDISLEDLNEGVRPGQSMAFGT
AVAASYKAKAPGPYTSDMERIRQAPMASPVYSGAAIEFGRPSTIASEGSFSDDLSPVKGQ
PHR
>SORBI_3001G236200
MHCFRFASWEREADERRGAAAATTTTTGRSLSARSNSSTTSTDRDVRRSASECSLNASEL
SSAGSLGRCRQLSLSSQRPANALRVFNFQELKSATRGFSRALMLGEGGFGCVYRGTIRSA
LEPRRSLDVAIKQLGRKGLQGHKEWMTEVNVLGVVDHANLVKLIGYCAEDDERGMQLLLV
YEFMPNGSLADHLSSRSPRPASWSMRLRVALDTARGLKYLHEESEVKIIFRDLKPSNILL
DDNWNAKLSDFGLARLGPQEGSHVSTAVVGTIGYAAPEYIHTGRLSTKNDIWSFGVVLLE
LLTGRRPLDRNRPRGEQNLVDWMKPYSSGAKKLETVIDPRLQGNYSIKSAAQLASVANKC
LVRHARYRPKMSEVLEMVQKIVESSEIGTPEHPLISNSKELVSGEKKRKGLDLKTRIADI
KAREGRWFAWQGCTPKLVRTQ
>SORBI_3001G240800
MGNCLGGSPAYVNKVSSTAKPEETLPKVQSPSEVDRSDDRKLPSNPGEVEALRRGASAAA
RNPLVAFSFSELRKVANDFRKEALIGGGGFGRVYKGSFAPPAATTTTTTLPVAIKVHDGD
NSFQGHREWLAEVIFLGQLSHPNLVKLVGYCCEGDHRVLVYEYMALGSVESHLFSRTSPP
LPWSTRMKIALGAARGLAFLHDAEPRPVIYRDFKTSNILLDADFNAKLSDFGLAKDGPVG
EQSHVSTRVMGTYGYAAPEYMMTGHLTASSDVYSYGVVLLELLTGRRSLDRSRPPREQAL
TDWALPALPHKKRVQGIVDPRLAGGAGGWDDPPPARAVQKTAMLAYHCLNRNPKARPLMR
DVVASLEPLQQPPEDPADAHAAV
>SORBI_3001G253700
MGNCMDKAVPVDHNTSYQSKVGSKSISSSNPSTVKSGSTRSTWTVASYKDSRELPTPRTE
GEILSSSNLKAFSFGDLKSASKNFRSDSLIGEGGFGYVFKGWIDEQTLAPSKPGSGMVVA
IKKLKPEGFQGHKEWLTEVDYLGQLHHQNLVKLIGYCSDGDNRLLVYEYMPKGSLENHLF
RRGADPLPWGIRLKVAIGAAKGLSFLHDAENQVIYRDFKASNILLDTEFNAKLSDFGLAK
AGPTGDRTHVSTQVMGTRGYAAPEYVATGRLSVKADVYSFGVVLLELLTGRRALDKSKPV
SEQNLVEWAKPYLGDKRRLYRIMDSKLGGQYPKKGAHAVAGIALQCIRNDGKNRPAMSEV
VEKLEQLQDPKYNIAAPQVNTRQMSSSSSGSVPRSPMKAQPSPRRLSGSASPKPAAAAAG
SPLPGSCRTAQVH
>SORBI_3001G258000
MSNFVGEGGFGPVYKGRVDDRVRPGLRQPQAVAVKLLDLEGSQGHKEWLAEVIFLGQLRH
PHLVKLIGYCYQDEHRLLVYEFMARGSLEKHLFKKYTASLPWLTRLKIAIGAAKGLAFLH
EATKPVIYRDFKTSNILLDSDYTAKLSDFGLAKDGPGEDETHVSTRVMGTQGYAAPEYIM
TGHLTTKSDVYSFGVVLLELLTGRKAVDKNRPPREQSLVEWARPCLRDARRLERVMDRRL
LHPTPTRAAHKAAGVAHQCLSVSPKSRPQMSAVVEALESLLALDDAAVEPFVYTAPPANR
>SORBI_3001G278100
MASSPQSSTSSTKQSPPPQASTSSPKSSTNSPSPPNKGESTSSPATKSSSFSPPPPRKSG
SASSSSKVGKKKSSSSSSSDNTSAVITGVVLGVVGFALLLSIVACVCCARKKKKKRPSPM
NMPFYTDEKGNVYYANAGLPPMWQQYGSNGSIPPQQGWHQQHGPLSPSPISMAAPLSGEM
YSSGPHGPPLPPPSPNVALGFSKSSFSYEELAAATSGFSSANVLGQGGFGYVYKGVLAGS
GKEVAVKQLKSGSGQGEREFQAEVEIISRVHHRHLVSLVGYCIAGNQRMLVYEFVANNTL
EHHLYAKDGPVMDWNTRMKIALGSAKGLAYLHEDCHPRIIHRDIKAANILLDTNFEAMVA
DFGLAKLTTDTNTHVSTRVMGTFGYLAPEYASSGKLTDRSDVFSFGVMLLELLTGRRPID
TTNYMEDSLVDWARPLLGAALAGETGFAELVDPRLRGEYSGEEVERLAACAAASTRHSAK
RRPKMSQIVRALEGDASLEDLHRDGVKPGQSMLFSGGSSDSISRLRQIAFDSGEYGDYTS
SDYSTDSSIGGRPPRRA
>SORBI_3001G316000
MTAPTPRALSQHTARRVGVASSPQGRHSRSSPAPPRHHLHPQHKQQGPTAPSASVLGVGV
PRVAWLSQRTPVLGLRAWVLVAAGAAAAALALLCLIVCLCRRCSRRRRTPRLAPCPHRPG
AIKSLKHRVHAHHQHEAVPMPPPANKDVEEAAAARWRPRPASFEQPPIEAIRAEQKAPLI
LAEHFARTSGEETATSSGGSDDAEVPEAAAQRGWGRRYTRREMEEATAGLAPANVMGEGG
YGVVFRGVLRDGTAVAIKNLHNNRGQAERDFRMEVQTIGRVRHKNLVSLLGYCSEGACRM
LVYEYMENSNLDKWLHHDDSEISPLTWDIRMRILLGTAKGLAYLHEGLEPKIVHRDIKSS
NILLDRQWNAKVSDFGLAKLLCSERSYITTRVVGTFGYVAPEYAKTGMLNERSDVYSFGV
LVMEVITGRTPVDYTRPTDEVDLVEWLKRMVAERRVEEVLDPRLPEPPPSKALKRAVLAA
LRCVDPDGSQRPTMPHVVHMLEDDQILRDEFKLARDLSPRESDSYEERERSR
>SORBI_3001G341600 
MARSSSKKKSQQLKQKPVSAWQFLFRGCLGGAAAGSRRNKVQPRSTTPQGRAPSPAPSSF
PSPSPATTTGLQHQRLSLTDVMSVASDQDLSVSLVGSNLQVFTVGELKTATQGFVDSNFL
GEGGFGPVYRGAVAEGAKPGLRAQQIAVKLWDPEGTQGHKEWLSEVIFLGQLRHRNLVKL
VGYCSEEEHRLLVYEYMPKGSLENHLFKKFPPVLSWATRLNIAVGAARGLAFLHNHEKPV
IYRDFKTSNILLDPDYEAKLSDFGLAKDGPEGDDTHVSTRVMGTHGYAAPEYILTGHLTA
KSDVYSFGVVLLEILSGRRAVDKARPSREQHLVEHMRGWLKDPHRLARVMDPALEGKYPA
AAAHRAAMVAYQCLSGSPKNRPDMSRVVQDLEPLLTATDDDVPAAACVDEAARKERTTRR
SDGGGGDRRERDKARRHEKAAAAAPRSPNPKRAVRRRAPGQSEEFWEWHMPTAAGAGQGK
A
>SORBI_3001G362001
MPKPWRPVLASATKCCAAEDAAVAPDGLARCRPQQSELSRRLASFRRLSSLANSPASGGT
TVVVDKDGSVKQQQGEEMVEGPLQLHSFGLGELRGVTHDFSSSFLLGEGGFGAVYKGFVD
AGMRPGLSSQPVAVKQLNAAGFQGHREWLAEVIFLGQFRHPHLVRLLGYCCEDEERLLVY
EFMPRGSLENHLFRRISATLPWGTRLKVAIGAAKGLAFLHAAATPVIYRDFKASNILLDS
DFTAKLSDFGLAKMGPEGEDTHVTTRVMGTHGYAAPEYVQTGHLNVRSDVYSFGVVLLEL
LTGRRAMEHVRGRAAHADQQVKLVDWTRPYLSGGSRRLRCIMDQRLAGHYSVKGARAVAQ
LAVQCTATQPRDRPRMVAVVEALEKLQGLKDMAVTVGLWPAAAPVAGRNAISAKIRAEVK
GAGGAGSRRRSASSKLP
>SORBI_3001G411600 
MGTCFSLEGGGSKRIAPPQRSQIPNPEDEQVEPTVPSEPPVVIPVPEMTESMVMMEILNN
NFITCQCPDRRILLRSFTYDEVCAATHDFEMDCFLGQGGFGQVYKGFLDSTNQEVAIKRL
DLQGQQGHREFVTEVLILGNVHHPNLVKLIGYCTSQGQRILVYEYMPLGSLNSHIHDLHP
GQQPLDWSTRIKILLGAAKGLEHLHHNFTPPVINRDVKCANILLGAGYHPKLSDFGLAKL
GPTGDDTHVSTRVMGTPGYCAPEYLMTGKLTVKTDIYSFGVVMLEVLTGRMARDERLPES
ERNLVAWALNFLRRRELDVLVDPALRGQCSQPCLEHAFFVVSRCISETPSMRPNMRDVVA
SLTVISEVRYRRRLDRGGRSTPTRTSSDRNHQGEDQGEGN
>SORBI_3001G421300
MGNCAGVEGNAEINPSFSAPNSSGTGSKNSSKNATDTSTFGTKTSGSSSSVPPTPRTETE
ILESSNVRKFTFSELKGSTRNFRPDSLLGEGGFGSVFKGWMDERTLAPVKPGTGMIVAVK
KLKLDSFQGHREWLAEVNYLGQLSHPNLVKLIGYCLEDEQRLLVYEYMPRGSLEHHLFRR
SSNFQPLPWNLRIKVALEAARGLAFLHGDQAKVIYRDFKTSNILLDSEYNAKLADFGLAK
DGPTGDKSHVSTRVMGTQGYAAPEYLATGHLTAKSDVYSYGVVLLELLSGQRALDKNRPP
GQHNLVEWARPYITNKRRVIHVLDSRLGSQCSLPAAQKMATLALQCLSMDARGRPGMDQV
VTVLEDLQEAKGSVKKLASK
>SORBI_3001G424200
MWARFWFAVPAKRPPRPPFTPPPPPPPPPKYGPLPEPSSVASLYDLAGNFLDRAKTVLDT
TGGPAGLDAISSTPGARRAAAELTAPASDAAPAGTESDSWTLSSRAVHWIIAGAVVAAVL
LVLCMVACFVRRRRRRRRRRPVVLVPPQLPLPAPMVYHKDGPTWPVLQQAPSEHYFAQQQ
RPTPPQTSGAFSDAGSENRPHSVDIVTELPTGGSHSYEQLAAATDGFAPGNIIGQGGFGC
VYRGRLDGAEVAIKKLKTESRQGDREFRAEVEIISRVHHRNLVTLIGYCIYSDERLLVYE
FVPNRTLDTHLHGHNGPPLDWHQRWKIAVGSARGLAYLHDDCYPKIIHRDVKASNILLDH
NFEPKVADFGLAKYQPGDHTHVSTRIMGTFGYIAPEFLSSGKLTDKADVFSFGVVLLELI
TGRLPVQSSQSYMDDTLVGWVSPSETSS
>SORBI_3001G427800
MGSSVGCLLGGSKSRQDSSPRSGHVLSRAGNNVQVFSLNELKTATRNFHMLNCIGRGGFG
AVYKGNLKDGTQIAIKKLAAESKQGISEFLTEINVISNVRHPNLVKLIGCCAEGSNRLLV
YEYAENNSLANALLGPKNKCIPLDWQKRAAICIGTASGLAFLHEEAQPRIVHRDIKASNI
LLDKKLLPKIGDFGLAKLFPDTVTHISTRVAGTMGYLAPEYALLGQLTKKADIYSFGVLL
LEVISGESSSKSTWGPDMHVLVEWTWKLREEGRLLEIVDPELENYPEEQMLRFIKVALLC
TQATSQQRPSMKQVVNMLSNQSEIDLQNVVPPGVLKEPRPRTGGFGGLTADTSSSQSTKG
NPAESYSTQTNMNSCQFSTTDVSPR
>SORBI_3001G445400 
MATPADGDDVSPSPFNSSPEPSDSDPGLGSPPPSLTPSVSPPPAPMENSSALSPPAPAAR
GSPPVAPSRDSPPSQPASKHSGGDSNKSGGRSKSGSSSNEATQVGVIVVGVVIGALAFGL
LMCIAACVCCLKKKKRKKPPHMNMPYYTDEHGNVFYANSMPKWQNSAMDHGWHAPYSPAS
GDMSGSHGPAGQVPAPSPGMPSLGFSKSSFSYEELAAATGGFSSANVLGQGGFGYVYRGV
LAGSGKEVAVKQLKAGSGQGEREFQAEVEIISRVHHRHLVTLVGYCIAGSSQRLLVYEFV
PNNTLEYHLHGKGVPVMEWPRRLAIALGSAKGLAYLHEDCHPRIIHRDIKAANILLDENF
EAKVADFGLAKLTTDTNTHVSTRVMGTFGYLAPEYASSGKLTDKSDVFSFGVMLLELITG
KRPIDPTNYMEDSLVDWARPLLAHALSGEGNFDELLDPRLENRINRQELERMCASAAAAV
RHSAKRRPKMKQIVRALEGDASLDDLNEGVKPGQSMMFSSGSENDSGGNYASNINRFRKV
AFESSEYSNEYSGTSEYGADSEDGASRRQQHR
>SORBI_3001G446000
MDAAGPPSAAGAAPADGGSNSKTTLFGMPVLVAVGAAAALVALLVLSAVAAAVFFARRRG
ARPPSLSRVEHAPSSASASGSSRAASSARKEKVVGADQGAGGAGATATATSSGVASSSAA
ASSLESPVKRKAEAVRAVVGGGGAPAAGVEMEMGWGRWYDLTELEVATGGFCPENVVGEG
GYGTVYRGILAGGEVVAVKDLLDHKGQAEKEFKVEVEAIGKVRHKHLVGLIGYCAEGPKR
MLLYEFVENGNLEQWLHGDVGPVSPLTWEIRMKIAVGTAKGVAYLHEGLEPKVVHRDIKS
SNILLDKKWNPKVSDFGMAKVLGSGSSYVTTRVMGTFGYVAPEYASTGMLNESSDIYSFG
VLLMELISGRSPVDYNRPAGEVNLVEWFRGMVGSRRVEDLVDPRIAAPPPPRVLNRVLLV
CLRCIDADAHKRPKMGQIVHMLEGDEFPFRMEHRSPRASHRTSTGSRPSLLSENVSAADD
SDKSMWR
>SORBI_3001G483600
MRPAKAAGGKVSNIAESRLERPTDPAGMAARPAGCGSLFGCFGSSSSSSHENGGSTKKKG
GKKKKKKSKQQQKVAAGSGSGRPRSLQSRMSFNELSLSGMVSPEDLSLSLVGSNLHVFTI
ADLRAVTRDFSMTNFIGEGGFGPVYKGYVDDKTKPGLAAQTVAVKLLDLEGGQGHTEWLT
EVFFLGQLRHPHLVKLIGYCYEDEHRLLVYEFMTRGSLEKHLFKKYAASLPWSTRLKIAI
GAAKGLAFLHEAEKPVIYRDFKTSNILLDSDYKAKLSDFGLAKDGPEDDETHVSTRVMGT
QGYAAPEYIMTGHLTAKSDVYGFGVVLLELLSGRKAVDKTRPAREQSLVEWARPYLTDAR
RLDRVVMDPNLAGQYSARAAHRAAAVAHQCVALNPKSRPHMSAVVDALEPLLALDDCGIV
GPFVYVAPPETVTKGDEAAVGNKRGSGRRGGRRRSSGEGGAAAVVRPEE
>SORBI_3001G489300
MGNCIDTTARVDHSMNNAAYPSKVTSKTSLSSVPSTIKSNSTRSTLTLPSMRDRSELPTP
RTEGEILSSSNLKAFTFNDLKNATKNFRPDSLLGEGGFGHVYKGWIDEHTLAPSRPGSGM
VVAVKKLKPEGFQGHKEWLTEVDYLGQLHHKNLVKLIGYCSDGDNRLLVYEFMPKGSLEN
HLFRRGADPLSWAIRLKVAIGAARGLSFLHDAENQVIYRDFKASNILLDSEFNAKLSDFG
LAKAGPTGDKTHVSTQVMGTHGYAAPEYIATGRLSAKADVYSFGVVLLELLTGRRALDKS
KPGFEQNLVDWARPHLGDKRRLYRIMDTKLGGQYPKKGANAIASIALQCICGDAKLRPPM
SQVLEELEQLQDAKYGSPSPLVDIRTASHAAPKSPMSTTPKSPMSTTPKSPMRVQPSPRR
SLGAAAASPLAGYRTAQVH
>SORBI_3001G498000
MGNCWFKGNPYFNRVSSNATKSESPKIQSPSERTEKEDCQLPSNPKEVEALRKDTACNPL
IAFTFEELKRITKNFRQDSLLGGGGFGRVYKGFITKDLREGLEIEEPLRVAVKVHDGDNS
FQGHREWLAEVIFLGQLSHPNLVKLIGYCCEDDHRVLVYEFMPLGSVESHLFSRVMVPLP
WSIRMKIALGAAKGLAFLHEAEKPVIYRDFKTSNILLDEEYNAKLSDFGLAKDGPVGDKS
HVSTRIMGTYGYAAPEYIMTGHLTAMSDVYSYGVVLLELLTGRKSLDKSRPVREQMLADW
AFPLLTQKKKVLGIVDPRLAEDYPVKAVQKTSMLAYHCLSHNPKARPLMRDIVATLEPLQ
QLEETPSDSVAMTLQGT
>SORBI_3001G517900
MGNCCGSADADGKPPSRPPTKGPPPKTTTWAPPTPKPSDGGGGAKQETGGGDDPPCTGPG
RVLEAPRLREFTLAELRQATRGFKPEMVLGEGGFGRVYKGWVDERTLNPAKSNAGVIVAV
KKLNPESVQGLQEWQSEVNFLGRLSHPNLVRLLGYCGEDRELLLVYEFMSKGSLENHLFR
RGGNLEALSWSRRLKIATGAARGLAFLHSSEKQVIYRDFKASNILLDSDYTAKLSDFGLA
KNGPSAGKSHVTTRIIGTYGYAAPEYVATGHLYVKSDVYGFGVVLLELLTGLRAHDLNRP
SHQHNLVEWAKPYLSGAGKLKSLMDQRIDGQYNTKAALRAARLAGKCLTGDPKSRPSMDD
VVAALEDIEAPQQGAGGHRDLPPRPGARRS
>SORBI_3001G518000
MGLGCFGCFTPEVDEDLKPSKHDDSSGTDARRKVAPDVANGYAHSFTFKDLLVATGYFNE
ANFIGEGGFGKVYKGKINGQMVAVKQLARDGVQGRNEFLVEVLMLTVLNHRNLVSLVGFC
AQGDERLLVYEYMPFGSLESHLFDVPLGKKPLDWNTRVRIAVGVAEGLSYLHNVADPPVI
YRDMKAANILLGEDFSPKLSDFGLAKVGPVGDRTHVSTRVMGTYGYCAPDYVVSGKLTMK
SDIYSFGVLLLELITGRRIYDASRPKPEQSLLTWSRPYLHDKRKFYRLADPSLLGCYPSS
ALNQLVVISIMCLQDQPHVRPIISDVVIGLNHVASQPYTSAERLPPASMSSPASSGSPQP
VSTPSRRRGGRRTAQYA
>SORBI_3001G524200
MGARRRLLADAPPEHHHRQGAPPSDWSAGYLNGWLSQPTPIFGLRLWVLIGIAVGAAIVL
VLLLILVCLSRRRRRRGDLLAANLYPAADTKLLKQHLHQQATSTPTKDIQEIVRRQQAQT
PPPPPAAPQPAVQLAKAVAEPQTPPPPPQQQHRPPARKTPGSGMSATTSGGSERDGATPR
STGSAGMPEVSHLGWGHWFTLRELEEATDGLAEENVIGEGGYGIVYKGTLHDSTLIAVKN
LLNNRGQAEKEFKVEVEAIGRVRHKNLVRLLGYCVEGAYRMLVYEYVDNGNLDQWLHGDV
GEVSPLTWDIRMNIMLATAKGLAYLHEGLEPKVVHRDIKASNILLDQQWNAKVSDFGLAK
LLCSEKSYVTTRVMGTFGYVAPEYASTGMLNERSDVYSFGVLIMEIITGRSPVDYTRAAG
EVNLVEWLKTMVAERKAEEVVDPKMTEKPSPKTLKRALLVALRCVDPDANKRPKMGHVIH
MLEMDDLLFRDDKKPGRDVHPQGSDRYSSKEEGSFSKREHHHHRYR
>SORBI_3002G032800
MRSFPHLLLILVLLLILENVRAQPNRPLLINCGSGSSADVDGRTWVGDARPDGTDFTVTL
PGVIVPAPKPDGGGGDAYGDLYRTARVFNASSTYNLSVAAGSYFLRLHFSQLFSNLSSGK
ESVFDVTANGLRLLSKFSVPGEIFWRNARSNSTSDVIVKEYLLNVTSAKLEVEFAPDAGS
FAFINAMEVVPVPGNSIFDSVNKVGGVGVKGPFNLGESGIETMYRVCVGGGKIERKEDPR
LWRKWDSDEHYIFAMNAARSIKNTSNISYVSSDDSVSAPLRLYETARVMEETSVVDKKFN
VSWRFSIDPGFDYLVRLHFCELQYEEAEQRKFKIYINSKTAAENYDVFAKAGGKNKAFHE
DFLDAALSETDTLWVQLGSESSATSSAASEALLNGMEIFKVSRNGNLGHPTIRIGGMSGG
LDKPKRSPKWVLIGAAVGLVIFISVAAAVYFCFYLHRKKNTSVKKTKDNLPATPMATNAR
SSPTLRTTGTFGSCRMGRQFSIAEIKTATMNFEESLVIGVGGFGKVYKGETEDGTPVAIK
RGHAQSQQGVKEFETEIEMLSRLRHRHLVSLIGYCDEQNEMILVYEHMANGTLRSHLYGS
DLPALTWKQRLEICIGAARGLHYLHTGLERGVIHRDVKTTNILLDDNFVAKMADFGISKD
GPPLDHTHVSTAVKGSFGYLDPEYFMRQQLTQSSDVYSFGVVLFEVLCARPVINPTLPRD
QINLPEWALKWKKQNLLETIIDPRLEGNYTLESIKQFSEIAEKCLADEGRNRPSIGEVLW
HLESALQLHQGHLQSSTADDLSGHELKLSDASANIRRIKEVEESTHTICEDADGEAVEVK
VEVPETV
>SORBI_3002G082100
MSAGEILRAELSSRTPPFGLRLWVVIGICIWALILCVLGFMCFWSVHRRNKKPGNGNKPC
CDKIPVSQIPDVSKEIAVDEVREQHHAVVHNLRVQQESHHTLAVQEKPHHEKDSGKMLGH
LVRSKSSDADNLSQCSSAAYQCERAGSSYSGDEGSSGNARRQYAQYATVSASPLVGLPEF
SHLGWGHWFTLRDLEHATNRFSKENVIGEGGYGVVYRGRLINGTDVAVKKLLNNMGQAEK
EFRVEVEAIGHVRHKNLVRLLGYCVEGIHRMLVYEYVNNGNLEQWLHGAMRQHGVLTWEA
RMKIVLGIAKALAYLHEAIEPKVVHRDIKSSNILIDEEFNGKLSDFGLAKLLGAGKSHIT
TRVMGTFGYVAPEYANTGLLNERSDVYSFGVLLLESVTGRDPVDYGRPANEVHLVEWLKM
MVGSRRAEEVVDPDMELKPTTRALKRALLVALRCVDPDSEKRPTMGQVVRMLEAEDVPSR
EDRRSRRAHSSNADSESKASSSEFEISSDRRELGPSARFQS
>SORBI_3002G119400
MKWLCCNCHVDDEEDGHDMEQAKTQSNKIDPKQKSSKPPVSQPEPEFSPPTIDVPELSLD
DLKQKTDDFGSSALIGEGSYGRVYHATLDDGRQAAVKKLDASENEPNDEFLKQVSLASKL
KHENLVEMLGYCVDGNYRILAYEFATMGSLHDVLHGRKGVQGAQPGPVLDWMQRVKIAIE
AAKGIEYLHEKVQPSIIHRDIRSSNVLLFEDFKAKIADFNLLNQAPDMAARLHSTRVLGT
FGYHAPEYAMTGQLTQKSDVYSFGVVLLELLTGRKPVDHTMPRGQQSLVTWATPRLSEDK
VKQCVDPRLKGEYPPKGVAKLAAVAALCVQYEAEFRPNMSIVVKALSPLLQQRPAPATAE
PAPQPVS
>SORBI_3002G140200
MGILCCFQSHTGDGTAHHDHFVASSPATSSSSVPSSYRRAPPERQSAGVEKSSRRNDSID
NSNLVALVNDIVTESVSYHHRRVAEEILKMGKAGKVTARAFTYAELCEATGGFRPESLLG
EGGFGPVYRGRLGSSSGPEVAVKQLDRNGMQGTREFLVEALMLSLLKHPNLVTLLGFCTD
ADHRMLIYEYMPLGSLEDHLLDLPPGRAPLDWATRMGVAQDAARGLEYLHDAAQPPVIYR
DFKASNILLDTGFRARLSDFGLAKVGPVGDKTHVSTRVMGTYGYCAPEYALTGKLTTMSD
VYSFGVVFLEIITGSRAIDTTRPPDKHNLVLWAGPRFKDKRRFAEMADPLLQGAYPTKGL
YQALAIAAMCLQEDATMRPVISDVVTALEYLTVAGGGAADEEPAPDPKQQQQQQQIDVIG
HADDQA
>SORBI_3002G180000
MGLAPPELGQFDGWESSGEEERERERWGWCRRSRRRSSSRRRAGAAPKDDDAAVATGCCI
RLWPVGTCPPQAPPRRSKVDTSTSSASTHGAEKSTENGSRNQPVALVVSGSTTTSNAESS
SSASKVGEEIKVASQLRKFAFNDLKCATRNFRPESLLGEGGFGCVFKGWIEENGTAPVKP
GTGLTVAVKTLNHDGLQGHKEWVAEVDFLGNLHHPNLVRLIGYCVEDDQRLLVYEFMPRG
SLDNHLFRRSLPLPWAIRMKVALGAAKGLAFLHEEAERPVIYRDFKTSNILLDAEYNAKL
SDFGLAKDGPVGDKTHVSTRVMGTYGYAAPEYVMTGHLTSKSDVYSFGVVLLEMMSGRRS
MDKNRPNGEHNLVEWARPLLGERQRFYKLIDPRLEGNFSVKGAQKAAQLARACLSRDPKA
RPLMSQVVEVLKPLQNLKDMASASYFFQTMQAERSSSMNGRSSHGLKTQSPFGRNGQPPM
RSLSDGPRASPFRYSPKPNVK
>SORBI_3002G187400
MELGGFKMFNIVSSWNKRRRSRSLDQLNPWVYKPAELWQAKENHPPPPKKRSGTMVFTLK
EMEAATNMFSDRNLVGKGGFGRVYRGVLKDGQIVAIKKMDLPTSKQADGEREFRVEIDIL
SRLDHPNLVTLIGYCADGKHRFVVYEFMPRGNLQDILNGIGEVRMDWPLRLRIALGAARA
LAYLHSSTAVGVPVVHRDFKSSNILLTQHYEAKISDFGLAKLLQQDQDLHTTTRVLGTFG
YFDPEYALTGKLTLQSDVYAFGVVLLELLTGRRAIDLSQGPQEQNLIVGIHQVVGDRKKL
RRVVDRDMPKASYTVESVSMFAALAARCVCFDSAGRPAMQDCVKELQFIMYANMKI
>SORBI_3002G217100
MAGHAQSWRTYLCCGAGGSAAVEDDSGSTTRRRRITRRRGKDSPRSSSSRMSFTSLSSSE
MLSPEDLSLTLSGSNLHAFTYAELRSATAGFSRANYLGCGGFGPVYRGAVGEALRPGLRA
QDVAVKYLDLEGGTQGHKEWLAEVFFLGQLRHKNLVKLIGYCYEAKHRMLVYEFMSFGSL
ENHLFKSVNGALPWMTRMKIAVGAAKGLAFLHNADPPVIYRDFKASNILLDSDYNTKLSD
FGLAKDGPQGDETHVTTRVMGTHGYAAPEYILTGHLTAKSDVYSFGVVLLELLAGRQSVD
RSRRPREQNLVDWARPYLKHPDRLYRVMDPALECQYSCRGAEVAAVVAYKCLSQNPKSRP
TMREVVRALEPVLGMDDFFPAGPFVFTISVEEDKVVGVKVEVEEKLPQQHQSHQDRHRQK
YPNSSIHAGGIVLHGREGMVGGDDYTATLRRQRRAAAASYHKERGA
>SORBI_3002G262600
MRRWFCCTQFNASYREHENERPISPEEKEGNGFAVKSDPIKVPPSIEVPELSFEELKEKT
DNFGSKALIGEGSYGRVYYAILDSEKHVAVKKLDASTDPELDNEFLTQVSIASKLKHDNF
VEMLGYCVEGNQRLVAYEFATMGSLHDILHGRKGVPGAQPGPALDWMQRVKIAIDAAKGL
EYLHEKVQPSIVHRDIRSSNVLLFEDYKAKIADFNLSNQSPDMAARLHSTRVLGTFGYHA
PEYAMTGQLTQKSDVYSFGVVLLELLTGRKPVDHTMPRGQQSLVTWATPRLTEDTVKQCV
DPRLKGEYPPKGVAKLAAVAALCVQYESEFRPSMSIVVKALSPLLQHKPQPPPATTPDAT
APSDA
>SORBI_3002G274600
MINRCFCCVAGDDEPEPAAPPPAGTGRRTRRTNPSRTPKNRSIEYPWEIYSLKELLQATN
NFNENNKLGEGGFGTVYWGRTAKGVEIAVKRLKAMTAKAEMEFAIEVEILGRVRHKNLLS
LRGFYAGGDERLIVYDYMPNHSLLTHLHPQRGAPSSQQHQPLDWARRVAIAIGAAEGLAY
LHHEANPHIIHRDIKASNVLLDADFVPKVADFGFAKLIPDGVSHLTTRVKGTLGYLAPEY
AMWGKVSESCDVYSFGVLLLELVSARRPLEKLPGGVKREIVQWAAPLVDRRKWERIADPR
LAGRFDAQQLRAVVEAAMLCTQSNAESRPAMAEVVEMLRFSGERRTTKEIVPVVAASSEM
TTPDLQDVTGSSEPLDRRSWKVAKLR
>SORBI_3002G276400
MSCLGWFKRRRSRSGGSSTSTSGKRGASASAPVSVSGPATTMTTTTMASAVSTSRSDDSG
AVRPVSKSAGSSSQASQRSISSLYEERGHGQLRVFDYEELQGATAEFSRAQKLGEGGFGS
VYKGFIRAADGKGDRVPVAVKKLNQRSMQGHKQWLAEVQFLGVLEHPNLVKLLGYCAVDS
ERGPQRLLVYEFMPNKSLEDHLFRRANPPLSWNKRLQVILGAAEGLAYLHEGVEVQVIYR
DFKTSNILLDKDFRAKLSDFGLAREGPTGENTHVSTAVVGTHGYAAPEYMESGHLTAKSD
VWSFGVVLYEILTGRRSLDRNKPAAEQKLLEWVVQFPPDSRNFRMIMDPRLRGEYSVKAA
REIAKLADSCLLKNAKERPTMSEVVEVLRRAVQAHAEPDSRTPGGPGAKGKKSSDAATPS
RR
>SORBI_3002G343100
MLESWNGDPCSPSTWEGFSCEPKDGGQVVVKLNFSSKNLQGPIPAAIGNLTELNEIYLQY
NNFTGFIPASFSALGHLQKLSVICNPLLSYKQPDGFSSGVNFSHGGCATQEYYSSPAEEY
QSPPAVASQRVFVIGGVAGGSLACTVALGSFFVCFNKRERRSPKKDCSSTTNPVFQECSV
DTTNPAVQQFSFKSIQTATGSFKTLIGEGGFGSVYRGALANGQEVAVKVRSTSSTQGTRE
FNNELRLLSAVWHENLVPLIGYCCEKDQQILVYPFMSNGSLQDRLYGEASKRKVLDWPTR
LSVCIGAARGLVYLHNFAGRCVIHRDIKSSNILLDHSMCGKVADFGFSKYAPQEGDSNPS
MEVRGTAGYLDPEYYSTQVLSTRSDVFSFGVVLLEIVTGREPLDVKRPRAEWSLVEWAKP
YITEYKIEEMVDPGIKGQYCSEAMWRVLEVASVCTEPFSTFRPTMEDVLRELEDALIIEN
NASEYMRSIESTGTLGSNRYQSIDRKMFASGSARIDSTKGHLQTMPPSLPR
>SORBI_3002G372800
MRTRKSKTTSAWRSFLGGCLGFGGGGRGRAAGDRQRKVRPGGGGGGRLSFTDLSGAADQD
LSVSLVGSNLHVFSVAELREATRGFVSGNFLGEGGFGPVYKGFVDDGVKKGLKPQAIAVK
LWDPEGAQGHKEWLAEVIFLGQLRHPNLVKLVGYCCEDENRLLVYEYMEHGSLENHLFKQ
IPAVLPWSTRLNIAVGAAKGLAFLHNAEKPVIYRDFKASNILLDSDYKAKLSDFGLAKDG
PEGDDTHVSTRVMGTHGYAAPEYIMTGHLTAKSDVYSFGVVLLEILTGRRSVDKTRPSRE
QNLVDYARPCLKDPLRLARIMDPAMEGQYSARAAQSAALVAYRCLSSSPKNRPDMSAVVQ
ALEPLLDLNDDVPVGPVGPVVLFVAAAEAEEKKERAPRKDVRRRRPMSSPKASASPRKRP
GAGPKEEFWVWHLPAEQKA
>SORBI_3002G409600
MSCLPCSGSSGKEAKSLAALSPTPRPAAKAAPVRSNSRASGSKKEDSVPVRRGGNIPHGP
AQIFTFRELAIATKNFRKDCLLGEGGFGRVYKGRMENGQVIAVKQLDRNGFQGNREFLVE
VLMLSLLHHPNLVRLIGYCADGDQRLLVYEYMLLGSLENHLFDKEPLDWNTRMKIAAGAA
KGLEYLHDKANPPVIYRDFKSSNILLGEDYYPKLSDFGLAKLGPVGDKTHVSTRVMGTYG
YCAPEYAMTGQLTLKSDVYSFGVVFLELITGRKAIDHTQPSGEQNLVAWARPLFRDRRKF
CQLADPSLQGRYPKRGLYQALAVAAMCLQEQAASRPLIGDVVTALSYLAAHPYDPNVPST
KDSRTCPSTPRAKTHRRTTSVPDAQHAAESLMLNFPDLRKETVRGGKFEKDGTEGSGSSS
SSGRNDGLDVPQLLAGKACSEGDNVQKSTIKVGAREN
>SORBI_3002G424800
MGNCCTGSAKCANASTPFESKVTSRSTASNNSNNSTATAGSKLASRRSIGSSSALSGQLA
GSDVQVQVQAATGAGAGLKSFSMSELRAATKNFGSTSYLGEGGFGCVYKGWIDEATLAPT
RPGVGRMVAIKKLKEESFQGHREWLAEVTYLGQLHHANLVTLVGYCSDSGANKLLVYEYM
LRGSLENHLFRRATQPLSWPMRVSIAVDVARGLTFLHARDDSPVIFRDLKSSNVLLDSDY
RAKLSDFGLARNGPTGDKSHVSTRVVGTRGYAAPEYIATGHLSTKSDVYSFGVVLLELMT
GRRAVDDARGGTLVDWAYPQLGDRRKVIRIMDTRLGGQYPKKQAQEVAALALRCLQNDPK
NRPAMADAVLPELEQLLLHNSHKSSSYTSSTPPPVHRPPPGRPHAKPKS
>SORBI_3002G431600
MDCCFPCLRGAKKKEKQPPEKPQIRPASVVDAEKPKQRPSSSVTKQDSFDFNMESANKGI
VLSNGSGHNQIAAQTFSFRDLAAATSNFRADCLLGEGGFGRVYRGYLDSVSQVVAIKQLD
RNGLQGNREFLVEVLMLSLLHHPNLVSLIGYCADGDQRLLVYEYMPLGSLEDHLHDPSPD
KARLDWNTRMKIAAGAAKGLEYLHDASPPVIYRDLKCSNILLGERYHPKLSDFGLAKLGP
IGDKTHVSTRVMGTYGYCAPEYAMTGQLTLKSDIYSFGVVLLEIITGQRAIDNTRAGGEQ
NLVAWMSAS
>SORBI_3003G010500
MSSSPSSSPPANGTASPPTAAPPSNSSSSPTSPSPPSTPTPATPTLAPPTAPATPSTDSP
PPPGTPAAPTAPAFPAPARAMPTPTPASASPPPSSGSGLTTSVVVGIAVGGFAVLLLGSL
FCLCLFRSNKRRRRRHHHHPPPPPPPPHLLHYYGHPPPPPPPPPPHKGDQYQNWQHNAPP
PPPDHVIKISSHPTPPPPPLNVHSSGSASNHSGGESRPPLSPGTVLSFSRSTFTYEQLMT
ATNGFSDANLLGQGGFGFVHKGVLPNGTEVAVKQLRDGSGQGEREFQAEVEIISRVHHKH
LVSLVGYCISGANRLLVYEFVPNNTLEFHLHGKGRPTLDWPTRLKIALGSAKGLAYLHED
CHPKIIHRDIKASNILLDLRFEAKVADFGLAKFTSDTNTHVSTRVMGTFGYLAPEYAASG
KLTEKSDVFSFGVMLLELITGRRPVNSRQADDNLVDWARPLMIKAFEDGNHDALVDPRLG
SEYNDNEMARMITCAAACVRHSSRRRPRMGQVVRALEGDVSLDDLNEGVRPGHSRFMGSH
SSSASDYDTNQYNEDLKKFRKMALGGSGLQSGSAQTPTSEYGQNPSVSSSDGHQATTTTQ
EAEEPAGSVKTDGDSAAAAS
>SORBI_3003G031700
MRPLALVALLLASVLGSRGTTLAPSPAVTDSPANQGQASSPPQPAFALGPVTVPTGPATP
SASPSPEKAAVSPASPVEPQNAPSPVTSPKENNAPPPIEVAPPDPTDEVPPPVAPPQAAA
GNPTPILPGTPALLPSVQAPAPSVVLKPSPPVAPPQAAVGNPTPILPGTPALLPSVQAPA
PSVVLKANPPVASPPSASNQPSRPVGSVPPYRPPVLPPPANDVPPYPPSGSFPAIPPSTS
ADPPPTASPVIAQAPQRQADPRSRDYKNGNTAPSANTYPPTSLKKHHVPHASPPKESTGQ
TAPVHKSPVTGSAPATSPLPQNTNMPSIPKNASSVSHAQPSPPSVAPKLAPTGRSHARGW
KSRNPNNGTNRSSAPSYPPPRAQGPEVSRAPRQTGTKSHTHHAPPPIPQGHPSLPVHSPS
PSPASSRSPANGKKSHRISPTLPPIPPLPEPKAPSAHPIWTLPPPPPNSDCNSLSCPEPL
TDPPAGAPCACVLPIRVGIRLSVDLYSFFPLVSDFAEEVASGVNMAQSQVRVMGANVAGD
QPDKTMVLVDLVPMQVKFDNATAFSAFESLWGKKVSLKPSVFGNYAILYVVYPGLPPSPP
SGPEGVGDGAFGNNGNARAMKPLGVDVGRPKRKVNGSLIAVAVLSTVIALIICCLAAWLL
ILRFRGPSDTAQGFPRTVLPKFSRSSGTGHTLLVGAGRYSSPSGPSGSLGSSIATYAGQA
KTFKFAEIDKATNGFDDSKVLGEGGFGCVYQGTLEDGTTVAVKVLKRYDGQGEREFLAEV
EMLGRLHHRNLVKLLGICIEENARCLVYELIPNGSVESHLHGVDRETAPLDWNSRMKIAL
GAARALAYLHEDSSPCVIHRDFKSSNILLEDDYTPKVSDFGLARTARGEGNQHISTRVMG
TFGYVAPEYAMTGHLLVKSDVYSYGVVLLELLTGRKPVDMSQPAGQENLVAWARPLLTNV
LSLRQAVDPLLGPNVPLDNVAKAAAIASMCVQPEVAHRPSMGEVVQALKLVCSEGDDCLA
SGRFSQELPMQSRAIYDATGMEAERVLISEIYGSTPVFTPAADSDSFRKQSSSGPLMTGK
NRKFWQRLRSLSRGSMSEHGVSPDYETRSQYSGR
>SORBI_3003G100700 
MASSPSPSPGTIRATLPPSTATPSPVTTTPTLASPAPVTQPNATPADPPSSPAAPPPLPS
ASTPPPQLTSPPPSLPPPPPDAVPPPPVVVASPPPVPAAVVPPPSPPVAVPPPPTPAATP
KPSPIPIRPPAAASPPPSNLPAPNPPADPTPPTVVQPPPPRRRPPSTPQTEPPPLAPPPS
GIPVKPSPTSPSPTSTDPSIPTPSSPSPPGMTPSTPGSGSTPSVPAPATAADPVSPVTPG
GQGSNKSSSPASPSSSSSVDSGGMSSGAKAGIGVVVAILVLSLVGAAFWYKKKRRRVHGY
HAGFVMPSPASTPTQVLGYSAKTNFSAGSPESKDSMPEFSMGNCRFFTYEELYQITNGFS
AQNLLGEGGFGSVYKGCLADGREVAVKKLKDGGGQGEREFHAEVDIISRVHHRHLVSLVG
YCISDDQRLLVYDFVPNNTLHYHLHGRGVPVLEWPARVRIAAGSARGIAYLHEDCHPRII
HRDIKSSNILLDNNFEALVADFGLARLAMDACTHVTTRVMGTFGYLAPEYASSGKLTERS
DVFSFGVVLLELITGRKPVDASKPLGDESLVEWARPLLTQALETGNAGELVDARLNKNYN
EVEMFRMIEAAAACIRHSASRRPRMSQVVRVLDSLADVDLTNGVQPGKSEMFNVANTAEI
RMFQRMAFGSQDFTTDFSQSSWNSQSQSRSLDASGSRPL
>SORBI_3003G114700
MGPASPAPRRARLPPPLRRRSSSTSGGGGSCVCVPRVFVGRGWRGWGERAAAPVEVEVEV
EDLTVPIPSGARYRHLGGRTLGSRLQIRCKFEFVWAFGVVGVADTSLQVVCQAPAAMDNM
VEIERLVHNRIREYTLRNFVFNVLGAVLTLEFLIGINLIVQTSALEVVAPAMPPFQGWRP
FRSLASQAEVLASVSAQPEDGIQRQKKLYSSAVAMSSVHPPISAPIYSSMPGALDLAIYS
SDLSHTPVQHTRHLATAAPAHVDADPPDAASNSSAAPSGLVQPPVSPHNGCCAPNMVQKR
GTRDCHCVYPVRIELFLRNVSLTSNWSNEFLQELSSQLNLRVNQFEIVNFYVVGASGLNI
TMDIAPHTGISFAADQVKAMNYSLTLHTVQIDPVLVGDYNLLNLTWFRPLAPAPAPEFTI
APRASPSTVSNLPRPSEGPSNNGHPSLITVVIICVGSLIGVLLIVLIICFCTFRKGKKRV
PRVETPKQRTPDAVSAVESLPRPTSTRFLSYEELKVATNNFEPSSVLGEGGFGRVYKGIL
SDGTAVAIKKLTSGGHQGDKEFLVEVEMLSRLHHRNLVKLIGYYSSRESSQNLLCYELVP
NGSLEAWLHGALGASCPLDWDTRMRIALDAARGLAYLHEDSQPCVIHRDFKASNILLEND
FHAKVSDFGLAKQAPEGRTNYLSTRVMGTFGYVAPEYAMTGHLLVKSDVYSYGVVLLELL
TGRRPVDMSQPSGQENLVTWARPILRDQDRLEELADPRLGGQYPKDDFVRVCTIAAACVS
PEANQRPTMGEVVQSLKMVQRSVEFQESMPTPPARPNIRQSSTTYESDGTSSMFSSGPFS
GLSPFETETIPRTAVFSEDLHEGR
>SORBI_3003G117900 
MAFLACLCRCPQDEDDDDKEGEQFRINRQVASVDYSKSPESCPLKTERAVHMEGAQLIGR
HDEATIFTLRQLAEATKNFSEDYLLGRGGFGCVYKATLSNGQVVAVKQLDLNGFQGNREF
LVEVLMLNLLHHPNLVNLHGYCVDGDQRLLVYEYMPLGSLEDHLHDLAPDQEPLDWRTRM
KIAAGAAAGLEYLHDKANPPVIYRDIKPSNILLGEGYHAKLSDFGLAKLGPVGDKTHVTT
RVMGTHGYCAPEYALTGQLTVKSDIYSFGVVFLELITGRRPQDSDRPPEEQDLVAWARPL
FKDQKKFPKMADPLLQGHFPRRGLYQALAIAAMCLQEKAKNRPPIREVAAALSYLASQTY
DRNNTAPRRNRAGASTSRVLDDQIGQDTTLANQQGAQMSMHGQTNHVMPEVKETSWSGNG
SHRGGRGRVTPNGTDRERALADANVWAEAWRRQEKASKMR
>SORBI_3003G139800 
MSCLACCGGEDTQRTPDNGGPYPGGYPARDDAYRTADPTPRGAQPLKVQPIAVPTIPVEE
IREVTKAFGDEALIGEGSFGRVYFGVLENGRSAAIKKLDSSKQPEQEFLAQVSMVSRLKH
DNVVELLGYCVDGNTRILAYEFATMGSLHDMLHGRKGVKGAQPGPVLSWIQRVKIAVGAA
KGLEYLHEKAQPHIIHRDIKSSNVLLFDNDVSKIADFDLSNQAPDMAARLHSTRVLGTFG
YHAPEYAMTGQLSSKSDVYSFGVVLLELLTGRKPVDHTLPRGQQSLVTWATPRLSEDKVR
QCVDSRLGGEYPPKSVAKFAAVAALCVQYEADFRPNMSIVVKALQPLLNARASNNPGEHT
GSQSPIHHL
>SORBI_3003G151300 
MSSPMPSPTLKDHLSTPAGPLHLKVWEVICIALGAFMVLVLFVTVWLTIRSKKRVRRRAS
ANIPITQIPAISKEIKEVRVEQVPASDFVAHDGVLLTIQDKSSDRDSDKVMAHLGVSKSR
RGDESHSGSFRYMDKDAGFQSAEEGGSGTFRQASANAITAPSPLVGLPEFSYLGWGHWFT
LRDLELATNRFSKDNIIGEGGYGVVYRGQLINGSPVAVKKLLNNLGQAEKEFRVEVEAIG
HVRHKNLVRLLGYCVEGTQRMLVYEYVNNGNLEQWLHGAMSQHGSLTWEARIKILLGTAK
ALAYLHEAIEPKVVHRDIKSSNILIDDEFESKVSDFGLAKLLGAGKSHVTTRVMGTFGYV
APEYANTGLLNEKSDIYSFGVVLLEAITGRDPVDYGRPPNEVNLVDWLKMMVASRRSEEV
VDPTIETRPSTRALKRALLTALRCVDPDSEKRPKMGQVVRMLESDDPIPRGDRRSKHHRG
GSTEMDSQRDNSDTEKSDNPDSKPSRSRASSSK
>SORBI_3003G201700 
MGKQQQEGKRRRGEKDGKRKGTGKAAAAAVAVVKVPEDAAPVTGCWIRFPRLRLRGCMSS
RAKVDSSTSARRGGGGGGETKPVPDDGCQDQSVPPASGSTTTSNTGSISPSSIVGEELKL
AFQLRRFTFNELKCATRNFRPESLLGEGGFGCVFKGWIEENGTAPVKPGTGLTVAVKTLN
HDGLQGHKEWVAEVDFLGNLQHPHLVKLVGYCIEDDQRLLVYEFMPRGSLENHLFRKSLP
LPWAIRMKIALGAAKGLAFLHEEAERPVIYRDFKTSNILLDADYNAKLSDFGLAKDGPEG
DKTHVSTRVMGTYGYAAPEYVMTGHLTSKSDVYSFGVVLLEMMTGRRSMDKNRPNGEHNL
VEWARPYLGERRRFYKLVDPRLDGNFSIKGAQKTAQLAHACLSRDPKARPLMSQVVEVLK
PLQNLKDMASSSYFFQSMQHERRTTLANPHGSQSMKAQSTFARNGQQPMRSLSYGPHASP
YRQSPRLDSKRQ
>SORBI_3003G210900 
MMVGSSQQQLLQRKGKSVAGKAAAAATAAAEKVVVAVKAATREISKTAIVWALTHVVQPG
GSIILLVVIPAHSSGRKFWGFPLFAGDCASGHKSMLDEKCDLSELCSQMLKKLAVYGIDK
INVSYKLVSGSPSGVVAAECKQAQASWVVLDKDLKHEEKRCVEELQCNIVVMKRSQPKVL
RLNLVGSPDKQSKATCAVPPVLDGSTGKTATDVKEARSSIRGPAVTPNSSPDLETPFGST
EAGTSSVSSSDPGTSPFSASETNGSLKKEVLATKDKIQHSDVNISDSDSETLSPPANFSL
QPWMSDILHGASSRSLGKVPRKTRTATADALLEKISKLDLLNEISAMRSRSDLNFRGDVR
DAVSLARNAPPGPPPLCSICQHKAPVFGKPPRWFSYAELELATGGFSQANFLAEGGFGSV
HRGVLPDGQAIAVKQHKLASSQGDVEFCSEVEVLSCAQHRNVVMLIGFCVEDRKRLLVYE
YICNRSLDSHLYGRNRETLEWTARQKIAVGAARGLRYLHEECRVGCIIHRDMRPNNILVT
HDFEPLVGDFGLARWQPDGDMGVETRVIGTFGYMAPEYAQSGQITEKADVYSFGVVLVEL
VTGRKAVDINRPKGQQLLTEWARPFLEEYAIDELIDPRLGDRYSENEVYCMLHAANLCIR
RDPHSRPRMSHVLRILEGDMVVESGSVTGSSSDSGSRSWRMLNEQQHYQEHSSSPAQQES
QRAGEGKPSYSALRPSWDRDKQKSISNRY
>SORBI_3003G230000 
MGSGDLSSEMERKVLGLTLWVWIAIGVVALLVAILLMICIWVASRRRTKRTMDTLRQTQI
PIYSKEIPVDRVGGRSLAQTMHEREKPSLPPPDKYNASREPAGATLGHLALSKSSDHDNM
SQGSSVCNVDRAGSVHSGEDGSSGPRRKPNSPAAFVSASPLVGLPEFSHLGWGHWFTQRD
LELATDRFSKENVLGEGGYGVVYRGRLVNGTEVAIKKIFNNMGQAEKEFRVEVEAIGHVR
HKNLVRLLGYCVEGVNRMLVYEFVNNGNLEQWLHGAMHQRGVFSWENRMKVVTGTAKALA
YLHEAIEPKVVHRDIKSSNILIDDEFNGKVSDFGLAKLLGSDKSHITTRVMGTFGYVAPE
YANTGMLNEKSDVYSFGVLLLETVTGRNPVDYSRSSNEVNLVEWLKTMVANRRAEEVADP
SLEVRPSIRALKRALLVALRCVDPDSEKRPKMGQVVRMLESEEVPYREDRRNRRSRTGSM
DIESIAEGSNSAEFGKKVERTGSSTSDRSQP
>SORBI_3003G233800 
MPRALMAASTEHLATSPAGGPPAPKAQAPPPKASSSSPPPPPPKASSSSPPPPTPSPPQH
SPPPPPSKQSPPPPAPSSKTPATPPQKSPTASPPPPASPPPSSKSSPPPPPSPSSTPPSS
PPPRSSPPPPPAASTSTSTPPSSTSQKSPPKQELTKSPPPSSSEKTPGAASPPPNASSDS
GSKSQPPPRGTPSTSSDNTAGRQPPPASSGTPSSPTQMLPPPMAVTVIVPGASGGPPASG
RWRGPPGPALSPPAGGSGSGGNMKNEVIIIGISVAGLLLALASLLIIVCVNSNRGKRKRR
AQPSPSRRHNLVVVPEPAVSPDAAYQASPSGTNSYELSGTKSWFTYDELVGITGGFSAAN
VIGEGGFGKVYMGALGDGRRVAVKQLKVGSGQGEKEFRAEVDIISRIHHRHLVTLVGYCV
TENHRLLVYEFVANNTLEHHLHGKGLPVMDWPKRMKIAIGAARGLTYLHEDCHPRIIHRD
IKSANILLDDAFEAKVADFGLAKLTNDSLTHISTRVMGTFGYMAPEYAQSGKLTDRSDVF
SFGVVLLELITGRKPVDASQPLGEESLVEWARLLLVDALETDDFREVADPALECRFSKTE
MRRMVEAAAACVRHSAAKRPRMVQVWRSLDVDECSSDLTNGVKLGQSMAYDSGRYSADIE
LFRRMAFANDLSTAELGVLDEDDHHSSSSKAGSGSRRHK
>SORBI_3003G247600 
MSSPNNSVSTALSETTPVFQLRVWQLIAIAVGIVMAILLVIALCLSFRRKKKTLKGFDNT
SLAEIPIVSKEINVDRVDAQTQSLRDSEAPFVPVQDKYAQTKGAGQLGESRSVDVDTFSQ
CSSVYNVEKAGSSSVYSEDYSYSSSGPARKGSSPYAYSASPLVGLPELSHLGWGHWFTLR
DLECATNRFAKSNVLGEGGYGVVYKGRLVNGTEIAVKKILNNVGQAEKEFRVEVEAIGHV
RHKNLVRLLGYCVEGIHRMLVYEYVNNGNLEQWLHGMNQHGVLSWENRMKILLGTAKALA
YLHEAIDPKVVHRDIKSSNILIDDEFNSKVSDFGLAKLLNSDKSHINTRVMGTYGYVAPE
YANSGMLNEKSDIYSFGVVLLECVTARDPVDYTKPADEANLIEWLKMMVTSKRAEEVVDP
NLEVKPPKRALKRAILVGFKCVDPDADKRPKMSHVVQMLEAVQNAYHQDQRKLSQVGSMD
IESQQSQEETSNSADA
>SORBI_3003G274300
MGRRGGGRGAGGGGLCGCALLAAALVASTLVIHGAGGLKQSHAPAVARKVLLSITNWHPQ
NYLDDVLHPSQVQEQRPERLGQDVPFQTGNELPNPHLHQVPAALPSLPVQPYAPHPKISA
DTPTAAPSFQKMPWLSVTSPPLPAIGRRMQSPAASPETSVHPAKHGKDHGAPVTAPSNVS
HHHSMPANNTHGETHGPPVVAPIKRRHHHLPANNSYVKGPAVSPSKSPIIHRKGHGIAAP
PKENSSYLPPANHRHHKGSPHPALRKSNNTSAPSHGYPGSPAPAPVRLPPSKGKGQGNSA
HAPRHPNQYHLPSYSPGSALPPAHSPETPAFRKPKALAPAPSQSLLPPPTNSYCTCSDPL
TNSPPGMTCLCVLPIKVELRFGIALYTFFTLVPELAQDIASGVFMNQSQVRVMGANAAPD
DPEKTVVFIDLVPLGPKFDNATAFLVFERFCNKQVIINPVHFGKYDVLYVLYQGLPPSPP
AASMNNGLSNVNDPSLHPLAADVGNHRERKGRGIIIIIILSSVFAFILCAGAALVVYFKL
RNRSHLTEASLVPTKPAGPGSAMVGSRLESRPISVSPSFSSSLVAYKGSAKTFNLVEMER
ATLGFDESRIIGEGGFGRVYEGILEDGERVAIKVLKRDDQQGTREFLAEVEMLSRLHHRN
LVKLIGICTEGHSRCLVYELVPNGSVESHLHGSDKGAARFDWDARLKIALGAARALAYLH
EDSSPRVIHRDFKSSNILLEHDFTPKVSDFGLARTALGEGNEHISTRVMGTFGYVAPEYA
MTGHLLVKSDVYSYGVVLLELLTGRKPVDMLRPAGQENLVAWAGSLLTSRDGLESIIDPS
LGSSIPFDSIAKVAAIASMCVQPEVDQRPFMGEVVQALKLVCNEGSEFNETTSFSQDLHI
QDVEAMSRASMDIDVDPTLSAELFTSSARYDAMDASGSFRRYSSSGPLRIGRAGLNKERG
LSTGSSSEHVGLQKFRIDSE
>SORBI_3003G289800 
MGYGYVDPFLPPQQQRQAAYVAPQGDFGQPQAQPAPRPPACPYSSSASAPPVSATYHSSP
PATSPPPVSSPPPASPLPEPSPPPPAPLPPSPPPPALSPPLPDAPPPSLPPSPLPYPTPS
PPQAPPPPQATDQPRVQPRVYPSPPPPSLPPPPPPTVSPPSPAPSNSPSPSPAPAAQAPA
PARVAAYSPPPPRIAPPPPPHYHGKSHYTPHSPVKSHSNSTHAASGSGKNIEISREAATT
IVALAGLAMLSFIGATIWFVKKKRRRIEPPAALPTQQPAPPPPPNYIPSSAGSSLASDGF
YLRSPGYPFMRYSTGSHGFPYSPADSGIGYSHMLFTPENLAAITDDFAEENLLGEGGFGC
VFKGILPDGRPVAVKKLKIGNGQGEREFKAEVDTISRVHHRHLVSLVGYCIAEGQRMLVY
DFVPNNTLYYHLHVSEASLDWRTRVKIAAGAARGIGYLHEDCHPRIIHRDIKSSNILLDN
NFEAQVSDFGLARLAADSNTHVTTRVMGTFGYLAPEYALSGKLTAKSDVYSFGVVLLELI
TGRKPVDASQPLGDESLVEWARPLLMKAIEHREFGDLPDPRMENRFDENEMFHMIGAAAA
CIRHSAAMRPRMGQVVRALDSLADSNLNNGLQPGRSEVFLEPQSEEIRLFQLREFGSRDC
SDELSQASWRSRRDL
>SORBI_3003G296700 
MSSPAPTPPATPSPSPPAPVTPTPSPPSPAPVPPTPSPQPPTPAPVPPTPSTIPPTPAPV
PPTPSPIPPTPAPVPPTPTPSPPPPPSPSPPPPVTPSPPPPASVPTPSPTLPASPPPPAS
VPTPSPPLPASPPPPASVPTPSPPPPVRRPPPPSSVPASPPPPDSVPSSPPPPNGVPASP
APPPSHLSVPPPPPPAPSTSSPSKSSSNGTAVGIGVAVAAVVVLGLVAGLIYCFVGRKRR
RRSPPPSQGFPGEFYDPRRPVTPPYMSHAPSTTPSSTPPLMHSWQSSRGPSESPMPPLNP
SPAITGGTFAYDDLAAATDGFSDANLLGQGGFGHVYRGTVGGQEVAIKKLRAGSGQGDRE
FRAEVEIISRVHHKNLVSLVGYCLYGEQRLLVYEYVPNKTLEFQLHGSGRATLDWPRRWK
IAVGSAKGLAYLHEDCHPKIIHRDIKAANILLDYNYEPKVADFGLAKYQAAEVTAVSTRV
MGTFGYLAPEYAATGKVNDRSDVFSFGVMLLELITGRKPIMTSSEHQPETLVSWARPLLT
RAVEEENYDDLIDPRLETNYDAYDMARLVACAAAAVRQTARSRPRMTQIVRYLEGELSVE
DLNAGVKPGQSAMQRPGGGTTDQINRLRRMAFGPGAGGSTGTGTITEYASSEFSDPTSEY
GLNPSSEYTATSAGDTGEVAASAQGPQWHGRRAAGDTERMSRRTIGRRAQP
>SORBI_3003G322000 
MGLFSSAAKRCSNGKKFLRSAGACCCSPSASAPAGGVRGKEEASTSAPASAPADSKKKRW
RKRKFWRKKKKAKKESGDGSGELADLVNNISANSDVCKNVNAAEEILRGSNQNMPSRALT
FSQLSAATDGFSEQNLLGEGGFGRVYKGLLEDTKEVIAVKQLDRNGFQGNREFLVEVLML
SLLHHPNLVKLLGYSTDSDQRILVYEYMPKGSLEDHLLDLPPNWKPLPWHTRMQIAVGAA
KGIEYLHEVANPPVIYRDLKASNILLDRDFNAKLSDFGLAKLGPMGDQSHVSTRVMGTYG
YCAPEYAMTGKLTKMSDIYSFGVVLLELITGRRAIDVARPSEEQVLVHWASPLLRDKRRF
MKLADPLLCRRYPVKGLYQALAVASMCLQEDAASRPGISDVVAALSFLADPQNYPPEGMQ
AEHYKSPDRGSDKDSSPSPPKADMIRADDEMKHR
>SORBI_3004G014000
MGNICGGKDRVAEDFRPSSPGTTMTSKTSGSLTTSQSTTGKLSSVSSGFMASAGSRSTSG
GFVDEGAKYPDGQILEAPNLRTFTFMELKTATKNFRPDSVLGEGGFGRVYKGWVDEKTMA
PTRNGTGMVVAVKKLNSESMQGYEEWQSEINFLGRLSHPNLVKLLGYCWEDKELLLVYEF
MAKGSLENHLFRRGCAPLSWELRLKISIGAARGLAFLHASEKQVIYRDFKASNILLDANY
NAKLSDFGLAKLGPTGSNSHITTRVMGTYGYAAPEYVATGHLYVKSDVYGFGVVMLEMLS
GQRALDPNRPSGQLSLADWAKPYLADRRKLARLMDPRFEGQYNSKQAFQAAQLTLNCLAG
EPRSRPSMKEVVETLEHIESMKSRARDARGGGSGSTRDRHHGRTGAAHQRSPRAGGEPRG
RGASRASNGHAGRAAR
>SORBI_3004G069200 
MGWGWSSCCKRSDGAEPGRRKKKKDTTWRIFSLKELQSATNNFNYDNKLGEGGFGSVYWG
QLWDGSQIAVKRLKSWSNKAEREFAVEVEILARVRHKSLLSLRGYCAEGQERLIVYDYMP
NLSIHSQLHGQHAAECNLSWERRMKIAVDSAEGIAYLHHYATPHIIHRDVKASNVLLDSN
FQARVADFGFAKLIPDGATHVTTKVKGTLGYLAPEYAMLGKASESCDVFSFGIMLLELAS
GKKPVEKLNPTTKKTITEWALPLVRDKKFKEIADPKLKDSFVEDELKRMVLVGIACSQDK
PEQRPIMSEVVELLKGESTEKLSNLENDDLFKPDSSFQSSSGPDSSDCVTEERSPKADAI
EEAVDSSETVPSAR
>SORBI_3004G073800 
MEALAAAFAAGLLLALAAAPAGAETDSADAAALGNLYTSWNSPSQLAGWSASGGDPCGAA
WQGVTCSGAGVTEIKLPGVGLDGSLGYQLSNLFSLKTLDLSNNNLHGSIPYQLPPNLTNL
NLGGNNFNGNLPYSISNMASIQYLNLSHNSLSQQLGDLFGSLNSLSELDVSFNKLTGNLP
NSIGSLSNLSSLYIQNNQLTGSVNVLRGLSLTTLNIANNNFSGWIPKEFSSIPDLTLDGN
SFANGPAPPPPPFMPPPPQRPRNRPKQPQGPGDAPKASESPTIQSNKKQGLGTGPLVGII
AGSIVAVLCVFLLLVCCMCNARKRTDDASSESKDFVGPLTVNIERASSREIPEQIEDTSI
ATAKFPPEKMTPERVYGKNGSMRKTKVPITATPYTVASLQVATNSFCQDSLLGEGSLGRV
YKADFPNGKVLAVKKIDSAALSLQEEDNFLEAVSSMSRLRHPNIVPLTGYCAEHGQRLLV
YEYIGNGTLHDMLHFSDEMSRKLTWNIRVRIALGTARALEYLHEVCLPSVVHRNFKSSNI
LLDEEHNPHLSDCGLAALTPNTERQVSTEVFGSFGYSAPEFAMSGIYTVKSDVYSFGVVM
LELLTGRKPLDSSRERSEQSLVRWATPQLHDIDALARMVDPALNGMYPAKSLSRFADIIA
LCVQPEPEFRPPMSEVVQQLVRLMQRASIVRRQSGEELGFSYRAPEREGDLRDLSF
>SORBI_3004G157000 
MGCFSCFDSPADEQLNPKFGGAGGYGGGTSAAAAAYGAGAGAGVGRHGGRGGYPDLQQAP
MAAPRVEKFSAAAEKARVKSNVLTKEASVPKDANGNAISAQTFTFRELATATRNFRPECF
LGEGGFGRVYKGRLESTGQVVAIKQLNRDGLQGNREFLVEVLMLSLLHHQNLVNLIGYCA
DGDQRLLVYEYMPSGSLEDHLHDLPLDKEALDWNTRMKIAAGAAKGLEYLHDKANPPVIY
RDFKSSNILLDESFHPKLSDFGLAKLGPVGDKSHVSTRVMGTYGYCAPEYAMTGQLTVKS
DVYSFGVVLLELITGRRAIDSTRPHGEQNLVSWARPLFNDRRKLPKMADPRLEGRYPMRG
LYQALAVASMCIQSEAASRPLIADVVTALSYLASQQYDPNTALASRKPGGDQRSRPGENG
RVVSRNDETGSSGHKSPGKDREDSPRDLPAILNKDLERERMVAEAKMWGDRERMVAEAKM
WGDRERMVAEAKMWGENWRDKRRAENGQGSLD
>SORBI_3004G172100 
MSDGTELSQSTLVFGLRMWVLVGIGVGAAFVLLLVLISVLCLLAFRRRRRQRPRPNPAQQ
LPTTAPPKSPANVKAPKDIQEVPSHTATAAAAVAPAKMPLAQVLQLPTPAVSEQIVTGKE
HHVTYPEQQEHPSHRSDGPSPRGNGESRGGRGGGAADHAPPAVPEVSHLGWGHWYTLKEL
ETATGMFADGNVIGEGGYGIVYRGVLENGTQVAVKNLLNNRGQAEKEFKVEVEAIGRVRH
KNLVRLLGYCAEGNQRMLVYEYVDNGNLEQWLHGDVGPVSPLTWDDRMKIILGTAKGIMY
LHEGLEPKVVHRDVKSSNILLDKHWNAKLSDFGLAKLLGSERSYVTTRVMGTFGYVAPEY
AGTGMLNETSDIYSFGILIMEIISGRVPVDYNRPPGEVNLVDWLKTMVSTRNSDGVVDPK
IPKKPSSRAVKKALLVALRCVDPDALKRPRIGHIIHMLEVDDFPYRDDRRGSRAPGQARL
PETPAGGSGQPETDNRGNGGSTQAEPFRWRNPEA
>SORBI_3004G227700 P
MPPVRAAALCKGTLLLPRAAALPTCSSLKMALVRRCLCAPEEDFTALSVMDNLRLFSYGE
IRAATNNFNQSNKLGRGGFGTVYKGVLRDGTEFAAKVLSSESEQGIKEFLAEIESISQVK
HANLVRLLGYCVQRKNRILVYEYLANNSLDHALKALGSGDGAAAVNLPWSRRSDICVGTA
KGLSYLHEEHEPNIVHRDIKASNVLLDRDYMPKIGDFGLAKLFPDNVTHISTGVVGTNGY
LAPEYFVHGQLTKKADVYSFGVLVLEIVSGRRISQTIQSDMFLVREAWVLYQQGRLLDIV
DASMERYPEKEVLRYIKVGLACTQATPSSRPTMRQVLALLSRPVALPETEMRPPSFAEYR
GHHTAPGGLPAGPLLRASPRARWPPQALAAAAAATAPKCSASFTYSEVAPR
>SORBI_3004G286000 
MGNCFGSDVPEVGAVKAMAHAHHAHPQVAMAKRVMAAPSPAHHAAVSQQGVPGKKSPPST
ATTTTTGGTASKRPAAGGGAATSGGGGGEPSRHQPVDGRILEVPNLRVFTFAELRAATRN
FKADTVVGEGGFGRVHKGWVDERTMSPARNGAGVPVAVKKLNPESLQGVQEWQSEVNFLG
RLSHPNLVRLLGYCWEDKELLLVYEYMAKGSLENHLFRSEPRKGGAAVHQPLLPWSLRLR
IAIGAARGLAFLHSSEKHVIYRDFKASNILLDTHFNAKLSDFGLAKDGPAGGSSHVTTRV
MGTYGYAAPEYVATGHLYVKSDVYGFGVVLLEILTGLRALDTDRPAAQHNLVDWAKPYLA
DRRKLARLVDPRLEGQYPSRGAQRAAQLTLRCLAADHKNRPSMREVVAVLEEIESMSLSS
RAAARLDGSASPRPPTARNGHSQRPGSGSSLDWAGPAPAGGHSAHPSARVTTR
>SORBI_3004G299300 
MSCFRCFSSSRTERGTGEKRREGSASPAAASFPSTVSTGAPSNLTFFSTASSAVGTSHSE
DSSAVMRPAASKSSGSGSVSVSSARSIPELYEERGASTLREFGFRELRAATSDFSRLLKV
GEGGFGSVYKGVVRLPGGPAGGTVVAIKKLNPNGHQGHKQWLAEVHFLGVVEHPNLVKLI
GYCAARSERGPQRLLVYEFMTNKTLDDHLFNKAYPVLPWDIRLEIALDAAEGLLYLHEGL
EVQVIYRDFKASNVLLDEKFRAKLSDFGLAREGPSAGDTHVSTAVMGTLGYAAPDYIETG
HLTTKSDVWSFGVVLYEILTGRRSMERNRPKNEQKLLEWVRLYPVESKQFSKIIDKRLEG
HYSKQGIRKIAKLANSCLAKQRRDRPTMREVVESLKQAMQHKELDGKSGSLGETPPPEQV
SGKPTTEDVAVASARRRMLHLAALGENANSIARRRFMLMRTAATTTT
>SORBI_3004G317401 
MLLLFRCFVGSSEPSAAAARSSGSGSESGGSEKKAVRRMRSATARLRSLSLDDLSRALAS
SGLHAFTQAELSAATRGLSSSNFIGEGGFGPVYKGFLDERLRPGEIEPQHVAVKYLDADG
PQGHREWLAEVVYLGMLKHPHLVKLIGYGCQDEQRMLVYEYMARGSLEHHLFKNLLSTLP
WCTRLKIAVGAAKGLAFLHEADTPVIYRDFKASNILLDSDYTAKLSDFGLAKEGPQGDDT
HVTTRVMGTHGYAAPEYILTGHLTAKSDVYSFGVVLLELLSGRRSVDKRRRGREQHLVDW
ARPYLRHTERLHRVMDPCLDGQYSAKAAHKAAMLAYNCLHSVPKSRPTMRDVVDALQPLL
AMCSDVPAGPFVYTVPPESEDNGKADDDEAVAAAAAARKKCLASAVHSHAEGDHRTFANQ
RCASSVAGHRSSSASSSPKESRDRGA
>SORBI_3004G343700 
MGGVGAASLLLLLLLLILLFLYAEASALHATILPSPAPSPSMPPGVRSSGPRISPSYPPR
ATPPGSPGFAMRHHSHKHPHHRESNQGPAPSSSPPPEAGCSSYICTEPLTATPIGSPCGC
VEPISVVVDLDLAPYLLFMSIAELEVEVAAGTFLKQSQVKIMAAVASIQDDQKTRVTIYL
VPLREQFDTYTASLISDRFRDKKVQINSSIFGDYKVINVSYHGLQSPPSSLPGGSDPSGT
EDPITAEVPDQKKKHKKSDVLIIVVALGSSFGLLLTCAVILILLIRWKKLDRLHEAMSPA
TTPAVNRRYGTRSTLSTSMVSSASASVFSTVATCTTSVKTFSLAQLQKATDGFDSKRVLG
QGGFGRVYHGTIEDGNEIAVKLLTREDRSGDREFIAEVEMLSRLHHRNLVKLIGICIERS
KRCLVYELIRNGSVESHLHGADKAQGKLNWDVRMKIALGAARGLAYLHEDSNPHVIHRDF
KASNILLEEDFTPKVTDFGLAREASNATQPISTRVMGTFGYVAPEYAMTGHLLVKSDVYS
YGVVLLELLSGRKPVSISESKDPENLVTWARPLLSHKEGLEKLIDPSLDGKFNFDNVAKV
ASIASMCVHTDPSQRPFMGEVVQALKLIYNDPDEACDDSYSPRNSSDQDGDYEGDLVFES
GSWGFEASGCLDYRNSLPFVTMDYSSGRIEGPHDPRAALSAGPHVQSPVLQNRSGPLRMK
KKLASFYRSRGSISEHGHLPRH
>SORBI_3004G347900 
MKCLPFLHGDAKEKDPVTKSASVRSMSTTSTERDVRSGSDFTSLNVSDMSAESIRRTQYP
SFTDRPPNLRVFSFAELKSATRNFSRSLMVGEGGFGCVYRGVIKNSDEPSERIEIAVKQL
NRKGLQGQKEWLTEMNVLGIVDHPNLVKLIGYCADDDERGVQRLLVYEYMPNGSVDDHLS
SRSTSTLSWPMRLKVALDSARGLKYLHEEMEFQVIFRDLKTSNILLDENWDAKLSDFGLA
RHGPAEGLTHVSTAVVGTLGYAAPEYMQTGRLTAKSDIWSYGVLLYELITGRRPIDKNRP
KSEQKLLDWVKPYISDVKRFPIIVDPRLEGHYNLKSMTKLSSVANRCLVRMPKSRPKMSE
VYDMVQKIVDSIGTGPPQPPLLHYRGSASDPATKRAKKGSLRTRLREFGLGCRNIVQRGW
KA
>SORBI_3004G358800 
MNCLRLRLCYHRDVDPSSPCGSPSSYAAQTQSSVHVRGGGGGGTTTTRKFTLAQLSVATG
GFPESNLVGEGGFGRVYRGRLDAAGGGGLEVAVKQLCRGGAQGSREFLVECSMLMMLRHP
NLVSLVGYCAEAQERLLVYELLPRGSLDAHLFVSKSLLGWDARVKVALGAARGLRYLHEV
VTPPVIYRDLKSSNILLGDDLSPKLSDFGLARLGPDPEGDDTHVSTRVMGTYGYCAPEYA
VTGKLSVKSDVYSFGVVLLELLTGRRAFDLDAHSSSSSSSSSRDDQEAHQDQERRLLVWA
RPHLQQLQGRGRGRGLEALADPALQGRYPRRGLYQVAVIASLCLHDKPNLRPTMTDVTQA
LEHVAAQPWRDLLQSVVVEQVLLRVDPALADAVEAECPRPDEADQCDLMDLMAKLHAEPS
SQTHALAARKRRAHLSYPHNCPPMLPLSSDCLPGLPLTA
>SORBI_3005G002100 
MLSWLRRFPNDVIHRKQGNGTTGRRTSSSTSWRNKSNSFTARIIRCASSVVDTAGRRHDD
DDDEDDDCRLPSSPPPPAPPPNDHYNNNDNNRNTSVILAAKAFSFRELADAAGNFRQANF
LGEGGFGRVYKGRLHHIIAGGEELPVAIKQLDRNGFQGNNEFMVEVLMLSMLHHPNLVSL
VGYCAEGDQRLLVYEYMALGSLEDHLLLLRGDADADDGSHQRQHGPLPWRTRMKIALGAA
QGLEYLHENTVIYRDLKSSNILLDQDYSPKLSDFGLAKLLPAPRTDSSSSRSSSSSKVMG
TYGYCAPEYLRTGKLSAKSDVYSFGVLLLELITGRRAIDASRPDGEQSLVGWAARIFGDP
KRFHELVDPRLVMAMQSPTASELKQAVGVASMCLQEHYALRPVMTDVVMALSFLATNDSA
PC
>SORBI_3005G017000 
MGNCGTREENAVVAAHAQVQQLHLLQHPLKNANADRKHTRTSSDISDPSTPRNVEDAKNI
SIYNDVIAFTLFELETITKSFRADYVLGEGGFGTVYKGYIDENVRVGLKSLPVAVKVLNK
DGHQGHREWLTEVNCLGQLRHPNLVKLIGYCCEDDHRLLVYEFMFRGSLENHLFRKTATP
LPWGTRMSIALGAAKGLACLHNAQRPVIYRDFKTSNILLDSDYTAKLSDFGLAKAGPEGD
QTHVSTRVMGTYGYAAPEYVMTGHLTARSDVYSFGVVLLELLTGRKSIDKSRPSREQSLV
DWALPKLNDKRRLLQIIDPKLEGQYSVRAAHKACSLAFYCLSQNPKARPLMSDVVETLEP
LQGSSGSDGSGQSSGLPDYRGRRRLTGNSVHFRAIPNPKCSPAVPACRVR
>SORBI_3006G054700 
MGCFPCFGSTSDEELKYYGALGGNGGGVGRAAASSSSSSSAAGGGGRAEEAVVAPPRVAR
DHAGADKARAKGNAGSKKELSVLRDASGNVISAQTFTFRQLAAATKNFRDECFIGEGGFG
RVYKGRLDMGQVVAIKQLNRDGNQGNKEFLVEVLMLSLLHHQNLVNLVGYCADGDQRLLV
YEYMPLGSLEDHLHDLPPDKEPLDWNTRMKIAAGAAKGLEYLHDKAQPPVIYRDFKSSNI
LLGEGFHPKLSDFGLAKLGPVGDKSHVSTRVMGTYGYCAPEYAMTGQLTVKSDVYSFGVV
LLELITGRKAIDSTRPASEQNLVSWARPLFNDRRKLPKMADPGLEGRFPTRGLYQALAVA
SMCIQSEAASRPLIADVVTALSYLANQIYDPSLAHTSKKAGGSDQRNRVGDSGRVLSKND
DAGSSGHRSPSKDRADSPREQFPGAANRGQDRERMVAEAKMWGENWREKRRAAQGSLDSP
TGGG
>SORBI_3006G081000 
MSDSELSQGTLVFGLHLWELVGIGVGAAFVLLLVLLSLLCLLASRRRRRRRAAPVLQLPV
VVPNAQPKHPAAKPPKDIQEVPSRGGAAAPAAAPAAKAPLAQVLQAPPPDSIQIETGKEH
RITFPEQPPPPHHQRSGGPSSRGASGESRGGGGEPGVPEVSHLGWGHWYTLKELEDATCM
FADEKVIGEGGYGIVYHGVLEGGVQVAVKNLLNNRGQAEREFKVEVEAIGRVRHKNLVRL
LGYCAEGNQRMLVYEYVNNGNLEQWLHGDVGPVSPLTWDIRMKIILGTAKGLMYLHEGLE
PKVVHRDVKSSNILLDKHWNAKLSDFGLAKLLGSERSYVTTRVMGTFGYVAPEYAGTGML
NETSDVYSFGILIMEIISGRVPVDYNRPPGEINLVEWLKTMVSNRNSEGVLDPKMTEKPT
SRALKKALLVALRCVDPEARKRPKIGHVIHMLEVDDFPYRDERRGGKAPTQARSVETPAS
EPGDSSGNNTPKDAPKGEPFKWRNQED
>SORBI_3006G142500 
MPPRGPAALLLLLLLVLCVQLGTSSSTTTSLASYLFGFWSRTHQHRFPALAPGPAPSPQP
QGPIIAHPVHRHHRRRHHASPPPSSISPERQDCSRTTCSAPLTSTPIGSPCGCVYPMQIQ
LDLGVAPYQLFPRIDELEIEVAAGTFLKQSQVRIMGAGSSLQDPEKTTVTIDLVPLGQKF
DRTSALLISNRFLQKKVPINSSVFGDYVATYVHYPGLPSLVPIPGSLGPVSSNEDPFGAN
IHNRSHHKINSKMVAIIALSAVVFILTCLAIGIVWRFNGLKHSHAMGPISSSSITRKGAM
RSSFSGTSSSAASFASTIGTCPSTVKTFTITELEKATENFSFSKIIGEGGYGRVYRGVIE
DGVEVAVKLLTRKHHNRDREFIAEVEMLSRLHHRNLVKLIGICIERSTRCLVFELVPNGS
VESHLHGSDKIYGPIDFDTRMKIALGAARGLAYLHEDANPHVIHRDFKASNVLLENDFTP
KVADFGLAKEASDGMDHISTQVMGTFGYVAPEYAMTGHLLVKSDVYSYGVVLLELLSGRK
PVDMTQPPGSENLVTWARPLLTTREGLQRLVDPSLPAGYDFEKLAKAAAIASMCVHVEAS
HRPFMGEVVQALKLIHSGGGGDETCSGSFGGGATEESPWNDVSRSTWNDDDPPATPGPAL
PLGYGSDPAGADERRPRSASSAVLDKIESLAMYDWSGPLRTKGKHSFYRLRGSMSEHGRP
SDDGSVEGYLM
>SORBI_3006G164500 
MGCLCLFNGRSKSCKRRPEATAPAPAPAALSSTEARSFASAAAAASCASFASSSANVSEA
SGARPAASGSSGSGSAASSARSIPELYEERGALWEFGLRELRVATRDFSPLLMVGEGGFG
CVYRGVLRLPGGGPGGTPVAVKRLNLNGRQGHKEWLAEVHFLGVVEHRNLVKLIGYCASE
TDRGPQRLLVYEFMPNKTLDDHLFNRAYPVLPWEVRLQIALGAAEGLLYLHEGLELQIIY
RDFKASNVLLDEEFRPKLSDFGLAREGPSEGQTHVSTAVMGTFGYAAPDYVQTGHLTTKS
DVWSFGVVLYEILTARRSIERNRPRNEQKLLDWVRRHPPGSEQFGAIMDARLQGRYPMRG
ATEVARLASGCLAKHGRDRPTMREVVEGLRQATRHTEMDGVVVVVGAAAAAECQRSPPRA
EEEEAPGAEDASAVAVAVAAEARKRRMLHLAALGGAAADAHARRRLMLMRAATTAAAAPT
>SORBI_3006G179500 
MGNCLGSEEAELVEVVKNSGHHGQPRAATTAAPAMVAAPKSEGSMSSSGRPSSSRSPGSS
MNSSATTTGRSGSTSTSSGSRPLASAAAADAYHQEEREEGRILETPDLRIFTFAELRAAT
RNFRPDTVLGEGGFGRVYKGWVDEKTMNPTRSGIGMVVAVKKLNPESVQGVQEWQSEVNF
LGRLSHPNLVRLLGYCVEDRDLLLVYEYMPKGSLDNHLFRKGGSFEPMSWNLRLRIAIGA
ARGLAFLHSSEKQVIYRDFKASNILLDTNYNAKLSDFGLAKNGPTGGDSHVTTRVMGTYG
YAAPEYVATGHLYVKSDVYGFGVVLLEMLTGLRALDTGRPAQQHNLVEWAKPYLADRRKL
ARLVDPRLEGQYPSKAALQAAQLTLRCLEGDPRSRPSMAEVVLALEEIEQLKVRPKGAPR
DHRDEAARSSHGHGRSSRPRSGSGSGRAGSSSHHHQSPSMR
>SORBI_3006G218900 
MIDVQMSPFVLAVVSIAFLNLWFLQAHGSELLLSCGSNGTVDADGRRWIGDITPEGNFTL
SSPGIAASQVGKSNSDEIFGPLYSSARFFDAATWYTISVLPGSYCVRLHFFPSTFGNFSA
NNSVFDVTANDFKLVSKFNVSEEIAWRASVSNSVISAVVKEYFLVVGAHGLNIEFDPRPG
SFAFVNAIEVMLAPDNLFNDTVSKVGGAGVQLPLGLRGRGVETMYRLNIGGPALKSASDQ
YLHRPWYTDEAFMFSTNAAQTVSNVSSIMYVSSNDSSVAPIDVYETARIMSNNMVVDKRF
NVSWRFYVHPNFDYLVRLHFCELVYDKPSQRIFKIYINNKTAAENYDVYARAAGINKAYH
EDFFDNSTQQADSLWLQLGPDSMTSASGTDALLNGLEIFKLSKDSDLSYVLGHIDTGNQR
SSSKGGKNKGLWEEVGIGSASLVAVTSVVLFSWCYIRKKQKAVKKEAPLGWHPLVLHETM
KSTTDARATSKSSLARNASNIGHRMGRRFGIAEIRAATKNFDESLIIGTGGFGKVYKGEL
DEGTTVAIKRANTLCGQGLKEFETEIEMLSKLRHRHLVAMIGYCEEQKEMILVYEYMAKG
TLRSHLYGSNLPPLTWKQRIDACIGAARGLHYLHTGADRGIIHRDVKTTNILLDENFVAK
IADFGLSKTGPTLDHTHVSTAVRGSFGYLDPEYFRRQQLTQKSDVYSFGVVLFEVACARP
VIDPTLPKDQINLAEWAMRWQRQRSLEAIMDPRLDGDFSSESLKKFGEIAEKCLADDGRS
RPSMGEVLWHLEYVLQLHEAYKRNVESESFGSGELGFADISFSLPHIREGEEERHSKPSS
IREELDT
>SORBI_3007G149800 
MSATTRQPWRSLLCCVSGGGAVSGDDDVPSPSQQRRRSTNRRRRDRGERLLLLPSSTSAS
RVSLSSLSSSGTLTPEDLSLTLSGSNLHAFTYAELRAVTAGFSRANYLGSGGFGPVYRGR
VDAGLRKGLDAQQVAVKYLDLDCGTQGHREWLAEVFFLGQLRHDNLVKLVGYCYEDDHRM
LVYEYMSNQSLEKHLFRSLDGSMPWMRRMKIAVGAAKGLAFLHDADTPVIYRDFKASNIL
LDEDYNTKLSDFGLAKDGPQGDATHVTTRVMGTNGYAAPEYIMTGHLTAKSDVYSFGVVL
LELLTGRRSVDRARRPREQSLVDWARPYLKKLDKLYRVMDPAMECQYSCRGAERAAMVAY
KCLSQNPKSRPTLREVVQALEPVLDMDDYLQIGPFVFTVVVEDNGDRSKESGGKVVDREK
VDMTIETTVEEKKQHQMSHKDRRWQKFPNSTVHADMVLHRDRDDGELGPHIRALRRHRRT
SSYVKERGA
>SORBI_3007G149900 
MSATTTQPWRSLLCCVSGAVSGDDDGPSPSRRRGSRRSRRDRGERLLLLPSSSASRVSLS
SLSSSGTLTPEDLSLTLSGSNLHAFTYAELRAVTAGFSRANYLGSGGFGPVYRGRVDAGL
RKGLDAQQVAVKYLDLDCGTQGHREWLAEVFFLGQLRHDNLVKLVGYCYEDDHRMLVYEY
MSNQSLEKHLFRSLDGSMPWMRRMKIAVGAAKGLAFLHDADTPVIYRDFKASNILLDEDY
NTKLSDFGLAKDGPQGDATHVTTRVMGTNGYAAPEYIMTGHLTAKSDVYSFGVVLLELLT
GRRSVDRARRPREQSLVDWARPYLKKPDKLYRVMDPAMECQYSCQGAERAAMVAYKCLSQ
NPKSRPTMREVVQALEPVLNMNDYLQVGPFVFTVILEDGNGEGKVVDGKKVDVTIETTVE
EKHHHQSHQDRHRQKFPNSAIHADVVLHRDRDGGELGTHISALRRHRRTSSYVKDRGA
>SORBI_3007G186100 
MRRWLCCSHFDTPYLENENGFTSSPDKTSGNDLNSNSDPAKPPSIEVPALSFDELKEKTD
DFGSKALVGEGSYGRVYYAVLETEQHVAVKKLDTSADPEPDNEFLAQVSTVSRLKHENFV
DLLGYCIEGDQRLLAYEFATMGSLHDILHGRKGVAGAQPGPALDWMQRVKIAVDAAKGLE
YLHEKVQPSIVHRDIRSSNVLLFEDYKAKIADFNLSSQSPDMAARLHSTRVLGTFGYHAP
EYAMTGQLTQKSDVYSFGVVLLELLTGRKPVDHTMPRGQQSLVTWATPRLGEDKVKQCVD
PRLNGEYPPKGVAKLAAVAALCVQYESEFRPSMSIVVKALSPLLVNAPYQPAGAPDISSD
A
>SORBI_3008G002201 
MVEVLMLSMLHHPNLVSLVGYCAEGDQRLLVYEYMALGSLEDHLLLLPADADDGSHQRQP
LPWRTRMKIALGAAQGLEYLHENTVIYRDLKSSNILLDQDYSPKLSDFGLAKLLPAPRTD
YSSSSSRSSSSSSSKVMGTYGYCAPEYLRTGKLSVKSDVYSFGVLLLELITGRRAIDASR
PDGEQSLVGWAARIFGDPKRFHELVDPRLVMAMRVPTTSELKQAVGVASMCLQEHYALRP
VMTDVVVALSFLATDSPPC
>SORBI_3008G024300 
MGNCGTREENAVVAAHAQVQQLHLLQHPAKNALADKKHTRSSSDISDPSTPKKIEDAKNI
SIYNDVIAFTLFELETITKSFRADYVLGEGGFGTVYKGYIDENVRVGLKSLPVAVKVLNK
DGHQGHREWLTEVNFLGQLRHPNLVKLIGYCCEDDHRLLVYEFMFRGSLENHLFRKTATP
LPWGTRMSIALGAAKGLACLHNAQRPVIYRDFKTSNILLDSDYTAKLSDFGLAKAGPEGD
ETHVSTRVMGTYGYAAPEYVMTGHLTARSDVYSFGVVLLELLTGRKSIDKSRPSREQSLV
DWALPKLNDKRRLLQIIDPKLEGQYSVRAAHKACSLAFYCLSHNPKARPLMSDVVETLEP
LQGGGSSDGAGQSSGLPDYRARRRLTGNNVHLRAIPNPKCSPAVPACRVR
>SORBI_3009G000300 
MASAPTTAGARAASSPSPASSRPTATPADTAATPPAAPPPLTSPPPAAPPPSSHLQPPGP
PRHTAPPPPRPPLLSPPPTSPTPSAAPTPSLSPPASPAPASNAPPPSAPPPTRHRPLPTP
AIAVDPTHSGAGKNPSSNKSSSSSPGAPSRNPSAPFGSLGTGVVIAIAAGVVALLLLSLL
VTAVWFNNKRKRKQTNGYRAGFMSPTSPFSSQQPSGESANVGSSVDPSVQTKYSAGSPRL
KQCLSDISMGNSRFFSYDELYQITDGFSAQRLLGEGGFGSVYKGRLPDGKDVAIKRLKDG
GGQGEREFQAEVDIISRVHHRHLVSLVGYCIFNDQRLLVYDFVPNNTLHYHLHGHGMPVL
EWSMRVKIAAGAARGIAYLHEDCHLRIIHRDIKSSNILLDNNFEAKVADFGLARLALDAV
THVTTRVMGTFGYMAPEYASSGKLTDRSDVFSFGVVLLELITGRKPVDASRPLGDESLVE
WARPLLSRALDTGDLGGLVDPRLEMKWLNEVEMFRMIEAAAACIRHSASRRPRMSQVVRV
LESSAEIDLTNGVQPGRSQLFNVANTAEIRMFRRMVAGAQDDDSSDLTQYDWSRGSDAAP
SSRIAF
>SORBI_3009G011700 
MGNCWGAKISSDSPSRGAISPSGATSKFTSRNGAAALSGCSSHASSASMLPTPRSEDEIL
ESANVKAFTFNELRTATRNFRPDSVLGEGGFGSVFKGWIDEKTLAPTRPGTGMVIAVKKL
NQEGYQGHKEWLTEVNYLGTLSHPYLVKLVGYCLEDEQRLLVYEFMPRGSLENHLFRRSS
YFQPLSWNLRMKIALGAAKGLAYLHSDEAKVIYRDFKTSNVLLDANFNAKLSDFGLAKDG
PTGDKSHVSTRVMGTHGYAAPEYLATGHLTTKSDVYSFGVVLLEMLSGRRALDKNRPNGE
HNLVEWARPYLRSKRRIFRILDPRLGGQYSLARAQKAAALALQCLSVESRHRPSMDEVVT
ALEQLQDTKEGGNHHLQKRPSSRSMDNNGVKAAVKGKPAPSVKPV
>SORBI_3009G026900 
MMSCFGCFKPEKKMPPRRLEAREVTVVKKAPSQNEAPPRESGSVRPSPVTSKHKPSSETP
TSTEPPKGSCSVSKTAKAFTFRELATATKNFRSDCLLGEGGFGRVYKGKLENGQLVAVKQ
LDLNGYQGNREFLVEVLMLSLLHHPNLVNLVGYCADGDQRLLVYEYMALGSLADHLLDST
PDQVPLSWYLRMKIAHGTAKGLEYLHEKANPPVIYRDLKSPNILLDEKYNPKLSDFGLAK
LGPVGAKTHISTRVMGTYGYCAPEYIKTGQLTVKTDVYSFGVFLLELITGRRAVDTSRPA
NEQILVNWVKPLLRDRKRYNELVDPNLRGEYPEKDLSQAVGVAAMCLQEEASVRPYMSDA
VVALGFLAEMPAGYKHKSGPILPMKQVRDPSLTNSGSAKQHNDAYNRQKAVAEAIEWGSL
RQKQKAQSPEKKAQSQGGTSPPEASRL
>SORBI_3009G077300 
MADGGDEYKREESVTLLVIVSLAALSLLSLIAAFAYYCYITRKVSRRLHSLHLPKRSSSP
PPPPARAPPRQQQQGKDSPSSNSASDGAGATAAAMSVVVAGERGVQVFGYRQLHAATGGF
GRAHMVGQGSFGAVYRGVLPDGRKVAVKLMDRPGKQGEEEFEMEVELLSRLRSPYLLGLI
GHCSEGGHRLLVYEFMANGGLQEHLYPNRGSCGGISKLDWDTRMRIALEAAKGLEYLHER
VNPPVIHRDFKSSNILLDKDFHARVSDFGLAKLGSDRAGGHVSTRVLGTQGYVAPEYALT
GHLTTKSDVYSYGVVLLELLTGRVPVDMKRPPGEGVLVNWALPMLTDREKVVRILDPALE
GQYSLKDAVQVAAIAAMCVQPEADYRPLMADVVQSLVPLVKNRSNQKASNPNVQSSKPLD
>SORBI_3009G079100 
MSSNSSLTESLHEKTIVFGLKLWVVIGIAVGASLLGILLILLICLTIQSCIKRSRKPLKD
RRMHQIPPAYKDIKEVGMVDQFPANDFVVHDGLLLTIQNEPEPVESVDRDAIQLAQEEKL
KQREENNVSGSFPITDGCEGNQIVSADEQSSTHATIDSAPLAGLPEFSYLGWGHWFTLRD
LELATNRFAKDNVIGEGGYGVVYRGRLSNGTPVAVKKILNNLGQAEREFRVEVEAIGHVR
HKNLVRLLGYCVEGTQRMLVYEYVNNGNLESWLHGELSQYSSLTWLARMKILLGTAKALA
YLHEAIEPKVVHRDIKSSNILIDDEFNAKISDFGLAKMLGAGKSHIATRVMGTFGYVAPE
YANSGLLNEKSDVYSFGVVLLEAITGRDPIDYDRPTNEVNLVDWLKMMVANRRSEEVVDP
NLERRPSTKELKRALLTALRCIDLNAEKRPSMDQVVRMLDSNEPIPQEERRHRQNRIPES
SETEPLRGKNNSGRSDAPEHEARPPRPKSRTFSSK
>SORBI_3009G082600 
MATGKSSRDRKRRAAEKGSGAGVHEKRSKCVMRTLSGYYFHPSHGHSHSPRGGGSGGGSS
GPSTWLVVGVAVGGVVLLLLSSFICLCCLRKKRRRPQPPPQHYGYPPPPPPYKEDPYGGT
YQSWQQNAPPPQPPEHVVKMHPSPPPAYANRPPQPPPPPPPAMLNSSGGSGSNYSGGEIL
PPPSPGAALGFSSKSTFTYEELLRATDGFSDANLLGQGGFGYVHRGLLPNGKEIAVKQLK
LGSGQGEREFQAEVEIISRVHHKHLVSLVGYCISGGKRLLVYEFVPNNTLEFHLHAKDRP
TMEWPTRLKIALGAAKGLAYLHEDCHPKIIHRDIKASNILLDFKFEAKVADFGLAKFTTD
NNTHVSTRVMGTFGYLAPEYASSGKLTEKSDVFSYGVMLLELITGRRPVDTTQTYMDDSL
VDWARPLLMRALEDGEYDALVDPRLGKDFNPNEMARMIACAAACVRHSARRRPRMSQVVR
ALEGDVSLEDLNEGVRPGHSRFFGSYSSSDYDSGQYNEDMKKFRKMAFNNNYTSSQYSAP
TSEYGQIPSASSSEGHQTQEMESGAMKKGGYSGYSSGYSGAS
>SORBI_3009G117300 
MGCLPCFGSAGEGAAKKVGARKDGSSDRRVTRVESDKSKAHGGPDSKKDAVILRDGSNQH
IAAHTFTFRELAAATKNFRQDCLLGEGGFGRVYKGRLENGQVVAVKQLDRNGLQGNREFL
VEVLMLSLLHHDNLVNLIGYCADGDQRLLVYEFMPLGSLEDHLHDIPPEKEPLDWNTRMK
IAAGAAKGLEYLHDKASPPVIYRDFKSSNILLGEGFHPKLSDFGLAKLGPVGDKTHVSTR
VMGTYGYCAPEYAMTGQLTVKSDVYSFGVVFLELITGRKAIDNTKPHGEQNLVAWARPLF
KDRRKFPKMADPLLQGRFPMRGLYQALAVAAMCLQEQAATRPFIGDVVTALSYLASQTYD
PNAPVQHNRSNSSTPRVSRGGGSNDQRRLRSPNHHSPDLRREATAASKYEAEVSRTNSGS
GSGRRSGLDDVDMSGSQLGSPAHAGRKRGSPRTAESQRAIAETKTCGEKSRGRK
>SORBI_3009G117400 
MGCLPCFGSAGEGAAKKVGARKDGSSDRRVTRVESDKSKAQGGPDSKKDAVILRDENNQH
IAAHTFTFRELAAATKNFRQDCLLGEGGFGRVYKGRLENGQVVAVKQLDRNGLQGNREFL
VEVLMLSLLHHDNLVNLIGYCADGDQRLLVYEFMPLGSLEDHLHDIPPEKEPLDWNTRMK
IAAGAAKGLEYLHDKASPPVIYRDFKSSNILLGEGFHPKLSDFGLAKLGPVGDKTHVSTR
VMGTYGYCAPEYAMTGQLTVKSDVYSFGVVFLELITGRKAIDNTKPHGEQNLVAWARPLF
KDRRKFPKMADPLLQGRFPMRGLYQALAVAAMCLQEQAATRPFIGDVVTALSYLASQTYD
PNAPVQHNRSNSSTPRVSRGGGSNDQRRLRSPNHHSPDLRREATAASKYEAEVSRTNSGS
GSGRRSGLDDVDMSGSQLGSPAHAGRKRGSPRTAESQRAIAETKTCGEKSRGRK
>SORBI_3009G129700 
MADAFSPPSPPPAPAPSPSPIAADDLADARLAPWTTSFSPWPAPRGDHASGGGRANPLFT
ILPVSALAIGLVLLVAVAVILAVTRRARPRQADASGSCSGDGKPGAPPSSCGSHNTRCGY
AAAGTGCIYAGRLVGFSAAQPRSRGAQVFTYRELERATDGFSECNVVGRGASGAVFRGRL
ADGTTAAIKRLRLDHRRQGEREFRIEVDLLSRMDSPYLVGLLGYCADQSHRLLVFEYMPN
GSLKSHLHPPRPPPPPLDWQTRLGIALDCARALEFLHEHSSPAVIHRDFNCSNVLLDHNY
RARVSDFGMAKVGSNKADGQVVTRVLGTTGYLAPEYASTGKLTTKSDVYSYGVVLLELLT
GRVPVDTQRPPGEHVLVSWALPRLTNRQKLVQMVDPALKGQFALKDLIQVAAIAAMCIQT
KAEYRPLMTDVVQSLIPIAKTTPAMSCSSTPLRPALQHVIFMGPQCGGNKISS
>SORBI_3009G151100 
MSPPPPPPPLLRNELSRRTAVLGLRLWVLVGIAVGAAFVLLLVLISLHLAAARRRRPRKG
VAHAHAAVPGAAPLSPSTIPPVSKEIQEVAVHVGSLRHYLEMGHAFLKDGGGGAQVAQHH
DGDGGSVAHGSQRVHIEAGKGHRMVAYADAGGEVGPVASDVSAAAAAVVGPEVSHLGWGH
WYTLRELEEATAAFAPEHVVGEGGYGIVYRGVLADGYQVAVKNLLNNRGQAEREFKVEVE
AIGRVRHKNLVRLLGYCAEGAQRILVYEYVDNGNLEQWLHGDVGAVSPLTWDIRMNIVLG
MAKGITYLHEGLEPKVVHRDIKSSNILLDRRWNPKVSDFGLAKLLGSDSNYVTTRVMGTF
GYVAPEYASTGMLNERSDVYSFGILIMEIISGRSPVDYARPVGEVNLVEWLKNKVTNRDY
EAILDPKLPEKPSSKALKKALLVALRCVDPDSQKRPKMGHVIHMLEVDDFPYREDRRSLR
PGNGSPLEKARTPGNPVAGSCDSSCYGGNTTTASTPSRLVQDM
>SORBI_3009G165900
MSCFPCFGGGKGENDDADADSPGDAGAPASNMTPPATVQAPAAYSPAPAAAPAAAASAKP
GGANQAPEASSADDSSLRQAITGQAFAFRELAAATDHFTPYNLVGEGGFFRVYKGKLEKS
GQTVAIKQLDKHGFQDNNAFLTGVAKLSQLHHENLVDLIGYCADGDQRLLVYESVPAGTL
EDHLFDLPEDKKPMDWCTRMKVAHGAAQGLEYLHDTASPPVVYGEFKASHILLDENFTPK
LSDFGLAELGKAGGSMPVASPMMGSFGCCAPEYDRTGQGTMKSDVYSFGVVLVQLISGRR
AVDTSKPVDEQNVVTWAMPMFKDQKRYHELVDPLIKKEYAAKALNQVVAMAAMCLQEEDS
VRPLMADVVMTLGFLTAMPPDPPAPAAPPAAAAADPDPKKDKESDHSDDSSSSSEDEEDD
EEEEAEEQ
>SORBI_3009G186300 
MGLLSSANRCCCKNILSCNLLRCACCCSWIRSVCGRRTSKATQEASETKMKKKRGFCGGA
EREAEEPLTLEAKKKRKNTAMIPEQEKCKWTKKIWRKKKRKNEQNGLATLVKEISLSNSH
KDRAAAGEILRIGNHNIPSRVFTFRELVDATDSFSPENMLGEGGFGRVYKGCIPDTMEVI
AVKQLDKDGLQGNREFLVEVLMLSLLHHPNLVTLVGYSTDCDQRILVYEYMPLGSLQDHL
LDLTPNSQPLSWHTRMKIAVGAAKGIEYLHEVANPPVIYRDLKASNILLDGSFNAKLSDF
GLAKLGPSGDKTHVSTRVMGTYGYCAPEYAMTGKLTKTSDIYSFGVVLLELITGRRAIDT
TKPTREQILVHWAAPFFRDKRKFVKMADPLLDRKFPLKGLYQALAISSMCLQEEASSRPL
ISDVVTALTFLADPNYDPPDDIKDPLPITVPNIDIETNQNETEGGKEQLQQNEEDSHERK
NEEDSHERKSEEDSPERKNEEDS
>SORBI_3009G198400 
MSAPPSNTSSPPPSATAPPAATAGSPPSPPSAPEPSSIATSAAAAPSLPSPTVPADPPPL
QAPVVPLPPTPLTPLAPPAVSPPETPPAPIPPAPVFLPPPDPPASSPPAPPLPSPPLLQP
PPTTPTPSAPPALSPPPLAPAAPTDPPPSSPDPPAPPADPPAPSTPPPQPTPSAPPAPPP
QSPVAPAAPPPAASPPPTPQPPATPAAPPPAASPPVSQPPETPVAPPPAASPPIPQPPAT
PAAPPASPPIPQPPIPSPPAPVAPPTPSAPPPSPPVMPPPLPAPSTPTPSPPVIPPPSSP
VIPATPPTATPSPPIMPPSPSTPTPAPPMQPAPSPPAPAPTPTPSPPVTPAPLTPLPPSP
AVPAPATPSPPPTVAPVPPAPPVPPAPTRPSPSTPAPPLPSPPSPLTPGPPPLPSPPSPV
TPVPPPVPSPPAPVTPVPPVPSPPSPLTPSPSIPVPPLPSPPPPASPEPPRPSPPSPVTP
SPPGVPAPNIPPSPRRRAPEPPPATPSSPLRPDPPAAPRRPPLSPSPVPPSPHARPGVIS
SSPPPPGVIPSPPSDGPSSSPSFTPPAPPSPPSASNGTVIGVSVAVATVVVLGLIAGLIY
CCSKKRRQRRRSAPSGGNVYGPRLPVTSSQQQSKPPSSAPLQSTPQSYSQQMLAHQSWQT
SGGGSGALSGPLRPPPPPPPPPVTGGTVSYAELVAATGGFSDANLLGQGGFGHVYRGTLE
GGGEVAIKRLRPGSGQGDREFRAEVEIISRVHHRHLVSLVGYCIHGDQRLLVYEYVPNKT
LELHLHGIGRPPLDWQQRWRIALGSAKGLAYLHEDCDPKIIHRDIKAANILLDYNFEPKV
SDFGLAKIQPADDTHVSTRVMGTFGYLAPEYATTGKVTDRSDVYSFGVVLLELITGMTPV
LSPEPDNDETLVSWSRPRLTRALEDDDLDELTDPSLGTNYDAVNMRRLIACAAAAVRTTA
RSRPRMSQIVRFLEGQMSVEALNAGVAPGQSEVVDGGAAEQLRRMRRMAFVPGTSSTGGG
FLTEKSYVSEATSEYGLHPSSSSSSDDDATATSEAAASAHGATSRTQTTVSTASVAAAGR
DGQRSGEIGAAEGIARRTRSGQTE
>SORBI_3009G254000
MSTTGEILRTELSSRTPPFGLRLWIVIGICIWVAILFILGFMCFWSIYRRKPSKSSFDST
NTIPVSQIPDVSKEIAVDEVREHAAVQSFHVHESRTLAVAVQEKHCEKKDSGKMLGHLVR
SKSSDADNLSQCSSAYQCEKAASSYSGDEGNSGNAIARRQYSQYPTVSASPLVGLPEFSH
LGWGHWFTLRDLEHATSRFSKENVIGEGGYGIVYRGRLINGTDVAIKKLLNNMGQAEKEF
RVEVEAIGHVRHKNLVRLLGYCVEGIHRMLVYEYVNNGNLEQWLHGAMRQHGVLTWEARM
KVILGIAKALAYLHEAIEPKVVHRDIKSSNILIDEEFNGKLSDFGLAKLLGAGKSHITTR
VMGTFGYVAPEYANTGLLNEKSDVYSFGVLLLEAVTGRDPVDYGRPANEVHLVEWLKMMV
GTRRAEEVVDPDMELKPAIRALKRALLVALRCVDPDAEKRPTMGQVVRMLEAEDVPSRED
RRSRRGHSNNADSESKASSSEFEISSDRRELGPSSRFQP
>SORBI_3009G254500 
MTDAAPGPSLQPPERHPRGGGAGAVVVVAVRAAAREISKTAAVWALTHVVQRGDSILLLV
LIPPQSSGRKFWGFPFFAGSCASGHKAVLNQRSDVAELCAQMIRKLRDVYDPNNKINVKV
KILSGSPPGAVATESKRAQAGWVVLDKELKHEEKRCMQELQCNIVVMKRSRPKVLRLNLV
GSHEKQSKPIPAPSPEPSTSVGDTVSNTKEQRSPIRVPSVTPNSSPESEAPFDTTDVGTS
SVSSSDPAASPFCASDTNSSLMKEAAKDNIQHSEVNISDSESEASTPPPASSLQPWMANI
LQGPASARLLGNRPRRTPTADSLLEKIAKLDLLTEINAIRSRSDLNFRGNVRDAVSLSRS
APPGPPPLCSICQHKTPVFGKPPRWFSYAELELATGGFSRANFLAEGGFGSVHRGVLPDG
QAIAVKQHKLASSQGDVEFCSEVEVLSCAQHRNVVMLIGFCVEDKRRLLVYEYICNGSLD
SHLYDRNKETPEWAARQKIAVGAARGLRYLHEECRVGCIIHRDMRPNNILVTHDFEPLVG
DFGLARWQPDGDLGVETRVIGTFGYLAPEYAQSGQITEKADVYSFGVVLVELVTGRKAVD
INRPKGQQFLTEWARPLLEEYAIGELIDPRLGGRFCENEVYCMLHAANLCIRRDPHLRPR
MSHVLRILEGGDMLVDSGSEAGSRSWRLQNERCQEQSSPAQRERGSQSQRAQKAAGSPWS
RDRQNLSHRY
>SORBI_3009G255000 
MEIGLPNCKCILRPDALPVWVSVAPPQHIGGPHSPPSPPCPSLLSALCVCLPGAFHSIPT
LRSSLPLPLPLSSSPRPPAATLLTPLPPHRRFRFLSGCRGLLAIRSIPSLPWWSVACGCL
GVSLLSGLQEISMGVGSSAGRPNGSQRSERGTGGREGPAAAACWIRLCVSSSSSSSRAKV
DTAAATARAASETRGKNNGIQNQPAQQIAPALTLPSNSVNISPPSIVADGLMVSFELRKF
TFNELRIATRNFRPESLLGEGGFGRVYKGWIGENRAAPGRPGTGLTVAVKTLNRDGQQGH
KEWVAEVNFLGNLKHPNLVKLIGYCLEDNQRQLVYEFMPRGSLEHHLFRKSVPLPWSTRM
KIALGAARGLAFLHEEAERPVIYRDFKTSNVLLDTDYNAKLSDFGLARDGPIGDKTHVST
RVMGTYGYAAPEYVMTGHLTSKSDVYSFGVVLLELMTGRRSMDKNRPAGEHNLVEWARPH
LKQRQGFQSLMDPKLGGNISLKGAYKVTQLARACLARDPKARPLMSQVVEILKPLPDLKD
MVASSPSLYLSLQAQQAARLGYPSGSRSMSQHSSFATRNGQQQVRSLSHGHHGHGSPSPY
LQSPMPRSNGK
>SORBI_3010G054900 
MTSPKRAAGREGCGCWAAVARGLRGACFRPAAPADGDGGGSTKGSHVHDAAETRYLNASN
REFGDRFQTKCDGENGVDASIEKRTPPKLLQFTFQELKSATLNFRPDSILGEGGFGYVFK
GWIEPNSTAPAKPGTGVTVAVKSLKPDALQGHREWVAEVDFLGQLHHKHLVKLIGYCIED
DQRLLVYEFMARGSLENHLFRRALPLPWSNRMKIALGAAKGLAFLHGGPKPVIYRDFKTS
NVLLDAEYNAKLSDFGLAKAGPQGDKTHVSTRVVGTYGYAAPEYVMTGHLTSKSDVYSFG
VVLLEMLTGRRSMDKKRPTGEQNLVAWARPYLNDRRRLYQLVDPRLGLNYSVKGVQKVAQ
ICHYCLTRDSKSRPSMEEVVKQLTPLQDLNDMASASPRPRSTQQRGKVHR
>SORBI_3010G076600
MGLRERLLGCFGAGGHHQEQEQESAARPAASRRPGGKPTLRRLSTANLRSLSLQDLSRKL
ETTKLHAFTLDELKAATKNFSTSNFLGEGGFGPVYKGFVDGRLRPGLQPQHVAVKYLDSD
GVQGHREWLAEVVYLGMLSHPHLVKLVGFCNQDDHRMLVYEYMPRQSLENHLFKNLLASL
PWSTRLKIAVGAAKGLAFLHEAETPVIYRDFKASNILLDSDYTAKLSDFGLAKEGPQGDA
THVTTRVMGTHGYAAPEYILTGHLTAKSDVYSFGVVLLELLTGRRSVDKRRGRREQNLVD
WARPYLRRADRLHRFMDPSLEMQYSATAAEKAAKVAHQCLQSVPKARPNMRDVVDALEPL
LALDDDVPMGPFVFTVGAAEAATATAQVVEDAVAVTVANDDQVEAEAEAEAGSRQGKRHV
MSAVHAESPLRSRYASAVKRPESPPTLSRA
>SORBI_3010G139100
MRTLLQAPATAGAGAAVGSVPNTLATPGSGPPPSLPSTPTGSTPPPTVTSSSSSAPPSSP
SSAPTPPSPSSPTPSPPSPSTPPAAAPPPPSPVASTPPPPQASSPPPPAALPPPPPATLP
PPPPVPMPTAAPPPPAVASPPPDIAAHPPSTTQVSPPPSAPPPRRSHAKPPSSSPSSPPL
AAQPTPSPVAATPPPAVHSPVDYVPPPPARTSSTPAKHSPTAVDTNATTPPPSSSSGSGL
TSGATAGVAIVVVIIVLGFAGVFVCLSKRRRRKQADRYYAGFAVPSYTPQHLSGEAPFLR
APSTPGSMNFSMGGGGSGPPGMSTPISQTYGQQPWGASSANYSATAGSQGPARSVATSAS
GELSVGNTKAFMFDELYNITAGFARENVLGEGGFGCVFKGTLGDGKVVAVKQLKGGGGQG
EREFQAEVEIISRVHHRHLVSLVGYCIAEDHRLLVYDFVSNNTLHHHLHGRGRPAMDWST
RVKIAAGSARGLAYLHEDCHPRIIHRDIKSSNILLDDQFEAQVADFGLARLAENDVTHIS
TRVMGTFGYLAPEYASTGKLTEKSDVFSFGVVLLELITGRKPVDSSRPLGDESLVEWSRP
LLNHAIENQDFDELVDPRLDGNFDDVEMFQVIEAAAACIRHSAARRPKMGQIVRVLDSLT
DVDLSNGVQPGKSQMFNIANTADIRQFQRMAFGSQDFSSDYSQSRSSIGSRRDF
>SORBI_3010G199700
MRSRRTATPAAGILLLVALVAVAEADTDAADVAALGNLYSSWNSPAQLTGWSASGGDPCG
AAWTGVSCSGSAVTSIKLSGMELNGTLGYQLSSLQALKTMDLSNNYLHDAIPYQLPSNLT
YLNLAKNNFSGNLPYSISNLVSLEYLNLSHNSLFQEIGELFGSLNSLSELDISFNNLTGN
LPFSMGSLSKLSSLYMQNNQLSGTVDVLSNISLATLNIANNNFSGMIPQEFSSIPNLIVG
GNSFVNMPASPPPTLKPPPNPHDQPNDPQGPSASTIPETPIDQDDKKMQTGPLIGIAVGS
IAAASCVLFVLVFCLHNARKRNDDESSEPKDNVGSLAVNIERASNREVLNNNHENAVVAT
SDLQPAGKMTPDRVHGTNGSSAKKPKVPVTVTSYTVAALQVATNSFCQDSLLGEGSLGRV
YKADFPNGKVLAVKKIDSASLSLYEEDNFLEVVSNISRLRHPNIVPLTGYCVEHGQRLLV
YEYIGNGTLHDILHFSDDGTSKKLTWNTRVRIALGTARALEYLHEVCLPPVVHRTFKSSN
ILLDEEYSPHLSDCGLAALSPNPEREVSAEVVGSFGYSAPEFAMSGTYTAKSDVYSFGVV
MLELLTGRKPLDSSRGRSEQSLVRWATPQLHDIDLLAKMVDPALDGLYPAKSLSRFADII
AICVQSEPEFRPPMSEVVQQLVRLMQRASIIRRQSDDLGYSYRVPDREADVL
>SORBI_3010G213900 
MGSSLSSCCGSEKVEQGCVSSSPMSSTWRIFSYKELHAATNGFSEENKLGEGGFGSVYWG
KTSDGLQIAVKKLKATNNSKAEMEFAVEVEVLARVRHRNLLGLRGYCAGADQRMIVYDYM
PNLSLLSHLHGQFAGEVQLDWKRRVAVAVGSAEGLVYLHHEAAPHIIHRDIKASNVLLDS
DFAPLVADFGFAKLVPEGVSHMTTRVKGTLGYLAPEYAMWGKVSGACDVYSFGILLLELV
SGRKPIERLPSGAKRTITEWAEPLIARGRLGDLVDPRLRGAFDAAQLARVVECAALCVQG
EPDRRPDMRTVVRILRGENVAAAAAAAAAATVGARGGGKGEQKVPVRIESVKYADRLMEM
DKSSSYYDEPQDGDEEEEEEEEEEEGDDIDDDEVEEYSLIDDKSSMNFGAFGAMPVQQTM
QDPYVKRFSGNANAIKI
>SORBI_3010G219100
MGGCFSQEEHRLQSRPAEAAGPDGLRKSKSDSKVIASVLAPPKDVVDLQVEGYGNVNIFT
YDELRAATKNFRPDQILGEGGFGVVYKGVIDENVRAGFPSRQVAVKELNPEGFQGDKEWL
AEVNYLGQLSHPNLVELIGYCCEGSHRLLVYEYMACGSLEKHLFRRVCLNMPWSTRMKIA
LGAARGLEYLHGAERSIIYRDFKTSNILLDADYNAKLSDFGLARTGPSGDQTHVSTRVMG
TYGYAAPEYVMTGHLTARSDVYGFGVVLLEMIIGRRAVDKSRPSREHNLVDWARPLLVHN
RKLFRIIDPRMEGQYSTKAAIEVASLAYRCLSQNPKGRPTMSQVVETFEAVQNMPECQDI
LLQNSITGAVTLYEVPKEPADRVELEKAKQEPAVKTTAMPPPVNGKPVPQSRRTRPGNGR
SKSEPSLECKMYIPSPDSDGQQLGLEALASPNGSIKDPPDEDLYKI
>SORBI_3010G254100 
MISNISFLRKMHRWILPSCGDIRQPRQSSSSSRRRDEAPRPAAAPSKLRKVGSEGMLVLA
VPKDVEEFRTMSAYGRLKLFTYDELRKATGDFNPGQIVGEGGFGVVYRGVIDGAVRKGYP
PTEVAVKVLNPEGLQGDREWLTEVSYLGQYSHPNLVELIGYCCEDDHRLLVYEFMAKGSL
EHHLFRRACSLSWTTRLAIALHVARGLAFLHGPDRPIIYRDFKTSNILLDAEFNAKLSDF
GLAKEGPMGGETHVSTRVMGTYGYAAPEYIATGHLTVMSDVYGFGVVLLEMLVGRRALEP
SRAGAREGSLVDWARPILIRPKKLERILDRRMGEVGSEMGLERVARLAYDCLSQNPKVRP
SMARVVTTLEAVLAAADDAPPR
>SORBI_3010G265800 
MGCFTFRSGGGSKSQHPRSGARTPAAKSAPASSSSSSPSSSGGVHSKTKASAASTPTRTI
QELSEERGAQRLRVFDLDELGSATNGFSRALKLGEGGFGSVYRAFFRSASGARVVLAVKR
LNQRSLQGHKQWLAEVQFLGVLEHPNLVKLIGYCAVDSEASKHRLLVYEFMPNKSLDDHL
FNRAHPPLSWRQRLQIMIGAARGLDYLHEGVPEVQVIYRDFKASNILLDAEFKPKLSDFG
LAREGPTEGKTHVSTAVVGTHGYAAPDYIETGHLTAKSDVWSFGVVLYEILTGRRSLERS
RPAEEQKLLGWVRQHPPDSAGFRAIMDPRLGGRYPLAAAREVARLADRCLGKNPKERPSM
RDVVEELERVLQMEPPPPLAADKKKGGDGRLPTKR
>SORBI_3010G274900 
MGNCASAIDAFVQRGNRASPSPSSAATPGMSASRRTSSSATTGKLSTISSTSTFMPSTVS
GVSVDDDYPEGQILESPNLKIYTFAELKSATKNFRPETVLGEGGFGKVYKGWVDEKTLNP
SKASTGIMVAVKKLNPESVQGMEQWQSEVNFLGRISHPNLVKLLGYSMDDNELLLVYEFM
SKGSLENHLFRRGAVSEPLPWSLRLKILIGAARGLAFLHSSERQIIYRDFKASNILLDSH
FNAKLSDFGLAKHGPDGGESHVTTRVMGTYGYAAPEYVSTGHLYVKSDVYGFGVVLLEMI
SGLRALDPSRQSEKVNLVNWARPLLSDRRKLSQLMDSGLEGQYNPKGALLAAQLTLKCLN
GDPKSRPSMKEVVEALEKIESVKSRVMREPRNSSSSSRRSQVQSPRSDSARNNSSSRGR
